# Supplementary material for: Structural and Proteomic Analysis of the Mouse Cathepsin B-DARPin 4m3 Complex Reveals Species-Specific Binding Determinants
Source: Int J Mol Sci. 2025 Dec 10;26(24):11910. doi: 10.3390/ijms262411910 (PMC12732864; doi:10.3390/ijms262411910)
Supplement: Supplementary file 1 [file ijms-26-11910-s001.zip]

Archive with 1 entries (1 files):
- ijms-3961037-supplementary.xlsx
