# Supplementary material for: Structural and Proteomic Analysis of the Mouse Cathepsin B-DARPin 4m3 Complex Reveals Species-Specific Binding Determinants
Source: Int J Mol Sci. 2025 Dec 10;26(24):11910. doi: 10.3390/ijms262411910 (PMC12732864; doi:10.3390/ijms262411910)
Supplement: Supplementary file 1 [file ijms-26-11910-s001.zip › ijms-3961037-supplementary.xlsx]

## Sheet: hCatB_specific_clusters
Obs	UniProt	Cluster	P3	P2	P1	P1'	P2'	P3'	P4'	P1	Length	Protein Names
4	P31947	57	R	A	S	L	I	Q	K	5	248	14-3-3 protein sigma (Epithelial cell marker protein 1) (Stratifin)
8	P27348	9	K	T	E	L	I	Q	K	5	245	14-3-3 protein theta (14-3-3 protein T-cell) (14-3-3 protein tau) (Protein HS1)
13	Q13442	183	R	Q	Y	T	S	P	E	17	181	28 kDa heat- and acid-stable phosphoprotein (PDGF-associated protein) (PAP) (PDGFA-associated protein 1) (PAP
15	Q92665	291	C	S	K	K	D	K	Q	69	395	28S ribosomal protein S31, mitochondrial (MRP-S31) (S31mt) (Imogen 38) (Mitochondrial small ribosomal subunit
10	Q9BYC8	204	Y	T	G	E	T	P	S	162	188	39S ribosomal protein L32, mitochondrial (L32mt) (MRP-L32) (Mitochondrial large ribosomal subunit protein bL3
8	P39019	156	G	L	K	M	V	E	K	111	145	40S ribosomal protein S19 (Small ribosomal subunit protein eS19)
7	P42677	49	L	A	K	D	L	L	H	5	84	40S ribosomal protein S27 (Metallopan-stimulin 1) (MPS-1) (Small ribosomal subunit protein eS27)
9	P42677	9	K	D	L	L	H	P	S	7	84	40S ribosomal protein S27 (Metallopan-stimulin 1) (MPS-1) (Small ribosomal subunit protein eS27)
14	Q71UM5	49	L	A	R	D	L	L	H	5	84	40S ribosomal protein S27-like (Small ribosomal subunit protein eS27-like)
10	Q02878	156	G	T	R	V	V	K	L	105	288	60S ribosomal protein L6 (Large ribosomal subunit protein eL6) (Neoplasm-related protein C140) (Tax-responsiv
10	Q02878	49	D	A	Y	F	K	K	K	216	288	60S ribosomal protein L6 (Large ribosomal subunit protein eL6) (Neoplasm-related protein C140) (Tax-responsiv
10	P68032	183	S	L	E	K	S	Y	E	239	377	Actin, alpha cardiac muscle 1 (Alpha-cardiac actin) [Cleaved into: Actin, alpha cardiac muscle 1, intermediat
8	P68032	204	G	M	G	Q	K	D	S	50	377	Actin, alpha cardiac muscle 1 (Alpha-cardiac actin) [Cleaved into: Actin, alpha cardiac muscle 1, intermediat
6	P11766	9	K	F	C	L	N	P	K	103	374	Alcohol dehydrogenase class-3 (EC 1.1.1.1) (Alcohol dehydrogenase 5) (Alcohol dehydrogenase class chi chain)
1	P06733	57	R	A	A	V	P	S	G	34	434	Alpha-enolase (EC 4.2.1.11) (2-phospho-D-glycerate hydro-lyase) (C-myc promoter-binding protein) (Enolase 1)
2	P06733	61	A	S	T	G	I	Y	E	41	434	Alpha-enolase (EC 4.2.1.11) (2-phospho-D-glycerate hydro-lyase) (C-myc promoter-binding protein) (Enolase 1)
17	Q9UKV3	9	K	Q	Y	L	E	K	Q	140	1341	Apoptotic chromatin condensation inducer in the nucleus (Acinus)
19	Q9NWB6	183	S	K	R	S	S	L	D	92	273	Arginine and glutamate-rich protein 1
3	P00505	156	H	V	E	M	G	P	P	37	430	Aspartate aminotransferase, mitochondrial (mAspAT) (EC 2.6.1.1) (EC 2.6.1.7) (Fatty acid-binding protein) (FA
21	Q99700	39	S	S	Y	T	V	P	L	422	1313	Ataxin-2 (Spinocerebellar ataxia type 2 protein) (Trinucleotide repeat-containing gene 13 protein)
1	O60885	398	K	A	Q	A	E	H	A	1244	1362	Bromodomain-containing protein 4 (Protein HUNK1)
7	Q05682	57	Q	A	A	I	V	S	K	670	793	Caldesmon (CDM)
5	P27797	49	A	A	E	K	Q	M	K	354	417	Calreticulin (CRP55) (Calregulin) (Endoplasmic reticulum resident protein 60) (ERp60) (HACBP) (grp60)
5	P60953	95	L	F	D	T	A	G	Q	57	191	Cell division control protein 42 homolog (G25K GTP-binding protein)
12	Q494V2	19	Q	A	E	I	K	K	K	570	611	Cilia- and flagella-associated protein 100 (Coiled-coil domain-containing protein 37)
1	P09497	387	Y	A	A	I	A	Q	A	89	229	Clathrin light chain B (Lcb)
13	Q16630	49	T	A	R	T	P	L	S	406	551	Cleavage and polyadenylation specificity factor subunit 6 (Cleavage and polyadenylation specificity factor 68
7	P23528	156	F	V	K	M	L	P	D	73	166	Cofilin-1 (18 kDa phosphoprotein) (p18) (Cofilin, non-muscle isoform)
5	P23528	61	A	V	S	D	G	V	I	8	166	Cofilin-1 (18 kDa phosphoprotein) (p18) (Cofilin, non-muscle isoform)
2	O75534	139	I	M	L	L	K	K	K	178	798	Cold shock domain-containing protein E1 (N-ras upstream gene protein) (Protein UNR)
2	O75367	19	T	A	E	I	L	E	L	59	372	Core histone macro-H2A.1 (Histone macroH2A1) (mH2A1) (Histone H2A.y) (H2A/y) (Medulloblastoma antigen MU-MB-5
6	P31146	49	P	A	K	A	D	Q	C	20	461	Coronin-1A (Coronin-like protein A) (Clipin-A) (Coronin-like protein p57) (Tryptophan aspartate-containing co
5	P30046	139	F	E	F	L	T	K	E	84	118	D-dopachrome decarboxylase (EC 4.1.1.84) (D-dopachrome tautomerase) (Phenylpyruvate tautomerase II)
1	A6NKZ8	1	S	K	I	R	E	E	Y	83	.	Deleted.
16	Q14258	39	N	V	V	E	Q	F	L	73	630	E3 ubiquitin/ISG15 ligase TRIM25 (EC 6.3.2.n3) (Estrogen-responsive finger protein) (RING finger protein 147)
8	Q7Z6Z7	139	W	D	L	L	V	K	L	3391	4374	E3 ubiquitin-protein ligase HUWE1 (EC 2.3.2.26) (ARF-binding protein 1) (ARF-BP1) (HECT, UBA and WWE domain-c
12	Q15370	156	L	K	R	I	V	E	G	29	118	Elongin-B (EloB) (Elongin 18 kDa subunit) (RNA polymerase II transcription factor SIII subunit B) (SIII p18)
13	Q14152	9	K	E	R	L	E	S	L	581	1382	Eukaryotic translation initiation factor 3 subunit A (eIF3a) (Eukaryotic translation initiation factor 3 subu
1	O75821	395	Q	A	T	Q	N	K	T	206	320	Eukaryotic translation initiation factor 3 subunit G (eIF3g) (Eukaryotic translation initiation factor 3 RNA-
2	O15372	39	T	S	K	Q	Q	Q	Q	269	352	Eukaryotic translation initiation factor 3 subunit H (eIF3h) (Eukaryotic translation initiation factor 3 subu
3	O75822	9	K	K	R	L	E	E	P	98	258	Eukaryotic translation initiation factor 3 subunit J (eIF3j) (Eukaryotic translation initiation factor 3 subu
2	P23588	395	R	A	A	S	I	F	G	358	611	Eukaryotic translation initiation factor 4B (eIF-4B)
6	P23588	291	W	K	E	S	D	R	K	558	611	Eukaryotic translation initiation factor 4B (eIF-4B)
2	Q96AE4	304	K	A	G	L	V	I	G	198	644	Far upstream element-binding protein 1 (FBP) (FUSE-binding protein 1) (DNA helicase V) (hDH V)
15	Q92945	9	K	M	M	L	D	D	I	207	711	Far upstream element-binding protein 2 (FUSE-binding protein 2) (KH type-splicing regulatory protein) (KSRP)
8	P31644	19	A	A	K	I	K	K	K	361	462	Gamma-aminobutyric acid receptor subunit alpha-5 (GABA(A) receptor subunit alpha-5)
2	P09104	57	R	A	A	V	P	S	G	34	434	Gamma-enolase (EC 4.2.1.11) (2-phospho-D-glycerate hydro-lyase) (Enolase 2) (Neural enolase) (Neuron-specific
3	P09104	61	A	S	T	G	I	Y	E	41	434	Gamma-enolase (EC 4.2.1.11) (2-phospho-D-glycerate hydro-lyase) (Enolase 2) (Neural enolase) (Neuron-specific
9	Q8TEQ6	139	V	I	L	L	K	K	E	826	1508	Gem-associated protein 5 (Gemin5)
9	P78347	49	V	A	M	S	T	L	P	6	998	General transcription factor II-I (GTFII-I) (TFII-I) (Bruton tyrosine kinase-associated protein 135) (BAP-135
8	P46976	49	P	A	M	A	Q	P	F	311	350	Glycogenin-1 (GN-1) (GN1) (EC 2.4.1.186)
2	P07900	49	A	A	K	K	H	L	E	631	732	Heat shock protein HSP 90-alpha (Heat shock 86 kDa) (HSP 86) (HSP86) (Lipopolysaccharide-associated protein 2
3	P08238	49	M	A	K	K	H	L	E	623	724	Heat shock protein HSP 90-beta (HSP 90) (Heat shock 84 kDa) (HSP 84) (HSP84)
6	P08238	39	T	V	R	A	D	H	G	168	724	Heat shock protein HSP 90-beta (HSP 90) (Heat shock 84 kDa) (HSP 84) (HSP84)
2	P14317	204	P	V	G	T	P	P	S	307	486	Hematopoietic lineage cell-specific protein (Hematopoietic cell-specific LYN substrate 1) (LckBP1) (p75)
10	Q99729	139	G	F	I	L	F	K	D	115	332	Heterogeneous nuclear ribonucleoprotein A/B (hnRNP A/B) (APOBEC1-binding protein 1) (ABBP-1)
9	P61978	291	L	N	Y	Q	H	Y	K	135	463	Heterogeneous nuclear ribonucleoprotein K (hnRNP K) (Transformation up-regulated nuclear protein) (TUNP)
6	P14866	156	G	R	R	M	G	P	P	344	589	Heterogeneous nuclear ribonucleoprotein L (hnRNP L)
2	O60506	291	C	F	L	E	Y	E	D	291	623	Heterogeneous nuclear ribonucleoprotein Q (hnRNP Q) (Glycine- and tyrosine-rich RNA-binding protein) (GRY-RBP
5	Q00839	57	Q	A	A	L	D	D	E	41	825	Heterogeneous nuclear ribonucleoprotein U (hnRNP U) (GRIP120) (Nuclear p120 ribonucleoprotein) (Scaffold-atta
13	Q00839	39	N	V	K	K	L	K	V	9	825	Heterogeneous nuclear ribonucleoprotein U (hnRNP U) (GRIP120) (Nuclear p120 ribonucleoprotein) (Scaffold-atta
12	Q15651	49	S	A	K	K	E	P	G	49	99	High mobility group nucleosome-binding domain-containing protein 3 (Thyroid receptor-interacting protein 7) (
1	O00479	49	S	A	K	K	G	E	K	47	90	High mobility group nucleosome-binding domain-containing protein 4 (Non-histone chromosomal protein HMG-17-li
9	P49773	19	P	A	K	I	I	F	E	30	126	Histidine triad nucleotide-binding protein 1 (EC 3.-.-.-) (Adenosine 5'-monophosphoramidase) (Protein kinase
4	P0C0S8	19	T	A	E	I	L	E	L	62	130	Histone H2A type 1 (H2A.1) (Histone H2A/ptl)
4	P33778	33	M	N	S	F	V	N	D	65	126	Histone H2B type 1-B (Histone H2B.1) (Histone H2B.f) (H2B/f)
9	P50502	39	M	C	K	Q	D	P	S	17	369	Hsc70-interacting protein (Hip) (Aging-associated protein 2) (Progesterone receptor-associated p48 protein) (
26	Q9Y4L1	39	S	V	Q	K	L	Q	D	721	999	Hypoxia up-regulated protein 1 (150 kDa oxygen-regulated protein) (ORP-150) (170 kDa glucose-regulated protei
12	Q15181	291	I	N	V	D	D	P	D	161	289	Inorganic pyrophosphatase (EC 3.6.1.1) (Pyrophosphate phospho-hydrolase) (PPase)
24	Q9NZI8	39	Q	V	K	Q	Q	H	Q	561	577	Insulin-like growth factor 2 mRNA-binding protein 1 (IGF2 mRNA-binding protein 1) (IMP-1) (IMP1) (Coding regi
1	O00139	39	N	C	V	K	E	V	E	160	706	Kinesin-like protein KIF2A (Kinesin-2) (hK2)
14	Q32MZ4	9	K	D	M	L	L	E	L	198	808	Leucine-rich repeat flightless-interacting protein 1 (LRR FLII-interacting protein 1) (GC-binding factor 2) (
4	P05455	156	L	M	E	I	S	E	D	81	408	Lupus La protein (La autoantigen) (La ribonucleoprotein) (Sjoegren syndrome type B antigen) (SS-B)
4	P05455	183	T	K	F	A	S	D	D	364	408	Lupus La protein (La autoantigen) (La ribonucleoprotein) (Sjoegren syndrome type B antigen) (SS-B)
2	Q68DK7	398	K	A	A	A	A	P	A	11	614	Male-specific lethal 1 homolog (MSL-1) (Male-specific lethal 1-like 1) (MSL1-like 1) (Male-specific lethal-1
6	P43243	139	I	D	L	L	K	K	D	586	847	Matrin-3
14	Q8N4C8	291	I	Q	L	K	D	H	I	302	1332	Misshapen-like kinase 1 (EC 2.7.11.1) (GCK family kinase MiNK) (MAPK/ERK kinase kinase kinase 6) (MEK kinase
23	Q9BYG3	39	S	C	V	K	E	E	I	270	293	MKI67 FHA domain-interacting nucleolar phosphoprotein (Nucleolar phosphoprotein Nopp34) (Nucleolar protein in
2	O43148	9	K	R	K	L	D	P	E	83	476	mRNA cap guanine-N7 methyltransferase (EC 2.1.1.56) (RG7MT1) (mRNA (guanine-N(7)-)-methyltransferase) (mRNA c
16	Q8IVN3	19	E	A	P	I	K	K	K	10	82	Musculoskeletal embryonic nuclear protein 1
5	P02686	9	K	R	E	L	N	A	E	9	304	Myelin basic protein (MBP) (Myelin A1 protein) (Myelin membrane encephalitogenic protein)
10	Q13765	19	A	A	E	I	D	E	E	58	215	Nascent polypeptide-associated complex subunit alpha (NAC-alpha) (Alpha-NAC) (allergen Hom s 2)
13	Q15233	291	I	E	M	E	K	Q	Q	277	471	Non-POU domain-containing octamer-binding protein (NonO protein) (54 kDa nuclear RNA- and DNA-binding protein
8	P49321	39	S	C	L	N	L	Q	E	569	788	Nuclear autoantigenic sperm protein (NASP)
6	P49321	61	S	S	S	N	C	V	T	706	788	Nuclear autoantigenic sperm protein (NASP)
11	P67809	39	N	S	E	S	G	E	K	166	324	Nuclease-sensitive element-binding protein 1 (CCAAT-binding transcription factor I subunit A) (CBF-A) (DNA-bi
11	Q14978	49	V	A	K	A	P	V	K	251	699	Nucleolar and coiled-body phosphoprotein 1 (140 kDa nucleolar phosphoprotein) (Nopp140) (Hepatitis C virus NS
11	Q9BSC4	139	F	R	L	L	N	P	L	505	688	Nucleolar protein 10
1	O00567	9	K	K	R	L	K	K	E	446	594	Nucleolar protein 56 (Nucleolar protein 5A)
3	P55209	204	P	T	G	Y	I	E	S	65	391	Nucleosome assembly protein 1-like 1 (NAP-1-related protein) (hNRP)
1	O75475	204	L	V	G	E	G	D	S	430	530	PC4 and SFRS1-interacting protein (CLL-associated antigen KW-7) (Dense fine speckles 70 kDa protein) (DFS 70)
3	O75475	1	N	M	L	K	G	Q	H	303	530	PC4 and SFRS1-interacting protein (CLL-associated antigen KW-7) (Dense fine speckles 70 kDa protein) (DFS 70)
10	P62937	39	E	G	M	N	I	V	E	136	165	Peptidyl-prolyl cis-trans isomerase A (PPIase A) (EC 5.2.1.8) (Cyclophilin A) (Cyclosporin A-binding protein)
11	P62942	9	K	F	M	L	G	K	Q	50	108	Peptidyl-prolyl cis-trans isomerase FKBP1A (PPIase FKBP1A) (EC 5.2.1.8) (12 kDa FK506-binding protein) (12 kD
6	Q02790	57	S	A	A	I	E	S	C	338	459	Peptidyl-prolyl cis-trans isomerase FKBP4 (PPIase FKBP4) (EC 5.2.1.8) (51 kDa FK506-binding protein) (FKBP51)
8	Q13427	1	S	M	L	K	N	K	E	706	754	Peptidyl-prolyl cis-trans isomerase G (PPIase G) (Peptidyl-prolyl isomerase G) (EC 5.2.1.8) (CASP10) (Clk-ass
11	Q06830	156	F	T	F	V	C	P	T	50	199	Peroxiredoxin-1 (EC 1.11.1.15) (Natural killer cell-enhancing factor A) (NKEF-A) (Proliferation-associated ge
19	Q8N328	39	T	V	R	K	D	H	I	376	593	PiggyBac transposable element-derived protein 3
18	Q9GZP4	49	A	A	E	R	E	E	P	17	211	PITH domain-containing protein 1
16	Q6S8J3	183	S	L	E	K	S	Y	E	937	1075	POTE ankyrin domain family member E (ANKRD26-like family C member 1A) (Prostate, ovary, testis-expressed prot
7	Q13206	1	E	R	L	Q	E	E	D	729	875	Probable ATP-dependent RNA helicase DDX10 (EC 3.6.4.13) (DEAD box protein 10)
3	Q96GQ7	395	R	A	A	T	T	L	D	114	796	Probable ATP-dependent RNA helicase DDX27 (EC 3.6.4.13) (DEAD box protein 27)
2	O14737	183	E	M	R	N	S	I	L	40	125	Programmed cell death protein 5 (TF-1 cell apoptosis-related protein 19) (Protein TFAR19)
10	P46013	9	K	R	K	L	D	A	E	2892	3256	Proliferation marker protein Ki-67 (Antigen identified by monoclonal antibody Ki-67) (Antigen KI-67) (Antigen
3	O94992	139	L	Q	L	L	T	E	N	339	359	Protein HEXIM1 (Cardiac lineage protein 1) (Estrogen down-regulated gene 1 protein) (Hexamethylene bis-acetam
1	O15355	291	C	H	K	G	P	P	H	166	546	Protein phosphatase 1G (EC 3.1.3.16) (Protein phosphatase 1C) (Protein phosphatase 2C isoform gamma) (PP2C-ga
7	P26447	291	F	F	E	G	F	P	D	91	101	Protein S100-A4 (Calvasculin) (Metastasin) (Placental calcium-binding protein) (Protein Mts1) (S100 calcium-b
7	P26447	9	K	F	K	L	N	K	S	28	101	Protein S100-A4 (Calvasculin) (Metastasin) (Placental calcium-binding protein) (Protein Mts1) (S100 calcium-b
5	P06454	183	E	K	K	E	V	V	E	21	111	Prothymosin alpha [Cleaved into: Prothymosin alpha, N-terminally processed; Thymosin alpha-1]
4	P15498	291	F	P	F	K	E	P	E	765	845	Proto-oncogene vav
18	Q9BYX7	183	S	V	E	K	S	Y	E	237	375	Putative beta-actin-like protein 3 (Kappa-actin) (POTE ankyrin domain family member K)
18	Q58FF7	39	T	V	H	A	D	H	G	147	597	Putative heat shock protein HSP 90-beta-3 (Heat shock protein 90-beta c) (Heat shock protein 90Bc)
20	Q8NFI4	39	M	C	K	Q	D	P	S	17	369	Putative protein FAM10A5 (Suppression of tumorigenicity 13 pseudogene 5)
7	P43487	139	V	K	L	L	K	H	K	77	201	Ran-specific GTPase-activating protein (Ran-binding protein 1) (RanBP1)
8	P63000	95	L	W	D	T	A	G	Q	57	192	Ras-related C3 botulinum toxin substrate 1 (Cell migration-inducing gene 5 protein) (Ras-like protein TC25) (
16	Q9BZI7	9	K	N	L	L	K	K	P	283	483	Regulator of nonsense transcripts 3B (Nonsense mRNA reducing factor 3B) (Up-frameshift suppressor 3 homolog B
3	P17081	95	L	Y	D	T	A	G	Q	63	205	Rho-related GTP-binding protein RhoQ (Ras-like protein TC10) (Ras-like protein family member 7A)
11	Q15050	291	F	Q	E	R	L	P	K	237	365	Ribosome biogenesis regulatory protein homolog
17	Q96PK6	49	A	A	Q	Q	H	P	Q	531	669	RNA-binding protein 14 (Paraspeckle protein 2) (PSP2) (RNA-binding motif protein 14) (RRM-containing coactiva
15	Q15424	183	E	T	C	K	S	E	P	225	915	Scaffold attachment factor B1 (SAF-B) (SAF-B1) (HSP27 estrogen response element-TATA box-binding protein) (HS
17	Q15424	39	T	C	K	S	E	P	V	226	915	Scaffold attachment factor B1 (SAF-B) (SAF-B1) (HSP27 estrogen response element-TATA box-binding protein) (HS
8	Q8IZQ5	57	E	A	A	V	V	A	V	13	122	Selenoprotein H (SelH)
3	Q9UQ35	387	A	A	A	L	A	P	A	2360	2752	Serine/arginine repetitive matrix protein 2 (300 kDa nuclear matrix antigen) (Serine/arginine-rich splicing f
12	Q13243	9	K	I	K	L	I	E	G	175	272	Serine/arginine-rich splicing factor 5 (Delayed-early protein HRS) (Pre-mRNA-splicing factor SRP40) (Splicing
3	O94804	39	E	V	K	N	E	V	E	665	968	Serine/threonine-protein kinase 10 (EC 2.7.11.1) (Lymphocyte-oriented kinase)
4	O94804	9	K	Q	Q	L	K	D	Q	761	968	Serine/threonine-protein kinase 10 (EC 2.7.11.1) (Lymphocyte-oriented kinase)
2	O94804	156	I	K	Q	F	S	Q	Q	842	968	Serine/threonine-protein kinase 10 (EC 2.7.11.1) (Lymphocyte-oriented kinase)
2	Q13573	387	F	A	K	L	A	E	A	286	536	SNW domain-containing protein 1 (Nuclear protein SkiP) (Nuclear receptor coactivator NCoA-62) (Ski-interactin
13	Q15428	156	F	V	K	I	G	R	P	111	464	Splicing factor 3A subunit 2 (SF3a66) (Spliceosome-associated protein 62) (SAP 62)
10	Q13435	291	F	P	M	A	H	P	P	121	895	Splicing factor 3B subunit 2 (Pre-mRNA-splicing factor SF3b 145 kDa subunit) (SF3b145) (Spliceosome-associate
16	Q96I25	49	A	A	I	A	P	P	T	175	401	Splicing factor 45 (45 kDa-splicing factor) (RNA-binding motif protein 17)
5	P23246	291	G	T	F	E	Y	E	Y	486	707	Splicing factor, proline- and glutamine-rich (100 kDa DNA-pairing protein) (hPOMp100) (DNA-binding p52/p100 c
15	Q7KZF4	49	W	A	H	Y	E	E	Q	660	910	Staphylococcal nuclease domain-containing protein 1 (EC 3.1.31.1) (100 kDa coactivator) (EBNA2 coactivator p1
6	P16949	19	E	A	E	V	L	K	Q	67	149	Stathmin (Leukemia-associated phosphoprotein p18) (Metablastin) (Oncoprotein 18) (Op18) (Phosphoprotein p19)
4	P16949	49	M	A	E	E	K	L	T	98	149	Stathmin (Leukemia-associated phosphoprotein p18) (Metablastin) (Oncoprotein 18) (Op18) (Phosphoprotein p19)
5	P16949	1	E	K	L	T	H	K	M	101	149	Stathmin (Leukemia-associated phosphoprotein p18) (Metablastin) (Oncoprotein 18) (Op18) (Phosphoprotein p19)
7	P16949	39	S	G	Q	A	F	E	L	18	149	Stathmin (Leukemia-associated phosphoprotein p18) (Metablastin) (Oncoprotein 18) (Op18) (Phosphoprotein p19)
17	Q93045	19	E	A	Q	V	L	K	Q	101	179	Stathmin-2 (Superior cervical ganglion-10 protein) (Protein SCG10)
25	Q9UBT2	39	Q	C	R	T	I	F	L	414	640	SUMO-activating enzyme subunit 2 (EC 2.3.2.-) (Anthracycline-associated resistance ARX) (Ubiquitin-like 1-act
1	P00441	61	T	S	A	G	P	H	F	61	154	Superoxide dismutase [Cu-Zn] (EC 1.15.1.1) (Superoxide dismutase 1) (hSod1)
3	O95721	183	N	Y	F	K	S	K	P	123	258	Synaptosomal-associated protein 29 (SNAP-29) (Soluble 29 kDa NSF attachment protein) (Vesicle-membrane fusion
8	P49368	291	I	V	M	T	N	D	G	59	545	T-complex protein 1 subunit gamma (TCP-1-gamma) (CCT-gamma) (hTRiC5)
19	Q9Y2W1	49	M	A	D	F	H	K	E	424	955	Thyroid hormone receptor-associated protein 3 (BCLAF1 and THRAP3 family member 2) (Thyroid hormone receptor-a
16	Q9UKE5	291	I	Q	L	K	D	H	I	302	1360	TRAF2 and NCK-interacting protein kinase (EC 2.7.11.1)
9	Q9NPA8	57	R	A	A	I	N	Q	K	15	101	Transcription and mRNA export factor ENY2 (Enhancer of yellow 2 transcription factor homolog)
12	Q13263	183	Q	Q	C	F	S	K	D	124	835	Transcription intermediary factor 1-beta (TIF1-beta) (E3 SUMO-protein ligase TRIM28) (EC 2.3.2.27) (KRAB-asso
3	Q86YP4	398	K	A	A	F	V	K	A	461	633	Transcriptional repressor p66-alpha (Hp66alpha) (GATA zinc finger domain-containing protein 2A)
5	P10600	156	F	G	H	I	K	K	K	34	412	Transforming growth factor beta-3 proprotein [Cleaved into: Latency-associated peptide (LAP); Transforming gr
6	P61586	95	L	W	D	T	A	G	Q	59	193	Transforming protein RhoA (Rho cDNA clone 12) (h12)
4	P29401	139	I	R	V	L	D	P	F	531	623	Transketolase (TK) (EC 2.2.1.1)
4	P07437	1	S	K	I	R	E	E	Y	155	444	Tubulin beta chain (Tubulin beta-5 chain)
5	P07437	39	S	V	R	S	G	P	F	77	444	Tubulin beta chain (Tubulin beta-5 chain)
4	Q9Y5J1	387	A	A	A	I	A	V	A	60	556	U3 small nucleolar RNA-associated protein 18 homolog (WD repeat-containing protein 50)
1	O43290	156	V	V	E	I	V	K	K	527	800	U4/U6.U5 tri-snRNP-associated protein 1 (SNU66 homolog) (hSnu66) (Squamous cell carcinoma antigen recognized
15	Q9Y4X1	156	F	G	K	I	G	K	K	519	527	UDP-glucuronosyltransferase 2A1 (UDPGT 2A1) (EC 2.4.1.17)
9	P50552	156	L	R	K	V	S	K	Q	237	380	Vasodilator-stimulated phosphoprotein (VASP)
1	O15213	19	N	A	Y	I	L	K	K	62	610	WD repeat-containing protein 46 (WD repeat-containing protein BING4)
10	Q9Y2W2	57	R	A	A	V	L	K	M	43	641	WW domain-binding protein 11 (WBP-11) (Npw38-binding protein) (NpwBP) (SH3 domain-binding protein SNP70) (Spl
17	Q8WU90	183	S	T	Y	T	S	D	K	358	426	Zinc finger CCCH domain-containing protein 15 (DRG family-regulatory protein 1) (Likely ortholog of mouse imm
14	Q9HCE3	156	V	S	V	I	V	K	N	63	1301	Zinc finger protein 532

## Sheet: 400 clusters
Sequential numbers of cluster with one type of substrates: mCatB with only mouse Catb Substrates; hCatB with only human CatB substrates.
Cluster	No Sub	Cathepsin
1	12	hCatB
9	17	hCatB
19	22	hCatB
33	14	hCatB
39	26	hCatB
49	19	hCatB
57	10	hCatB
61	6	hCatB
95	9	hCatB
139	11	hCatB
156	15	hCatB
183	19	hCatB
204	10	hCatB
291	16	hCatB
304	2	hCatB
336	3	mCatB
339	2	mCatB
387	4	hCatB
389	2	mCatB
395	3	hCatB
396	2	mCatB
398	3	hCatB
	227	218	9
Obs	CatHB	CatMB	Sum	ProcHB	ProcMB
1	12	.	.	.	.
2	18	6	24	75	25
3	19	2	21	90.4762	9.5238
4	9	16	25	36	64
5	6	11	17	35.2941	64.7059
6	18	1	19	94.7368	5.2632
7	34	11	45	75.5556	24.4444
8	9	3	12	75	25
9	17	.	.	.	.
10	31	8	39	79.4872	20.5128
11	28	2	30	93.3333	6.6667
12	10	6	16	62.5	37.5
13	17	1	18	94.4444	5.5556
14	13	7	20	65	35
15	8	1	9	88.8889	11.1111
16	8	8	16	50	50
17	50	5	55	90.9091	9.0909
18	22	5	27	81.4815	18.5185
19	22	.	.	.	.
20	20	1	21	95.2381	4.7619
21	17	3	20	85	15
22	3	1	4	75	25
23	5	8	13	38.4615	61.5385
24	6	2	8	75	25
25	9	2	11	81.8182	18.1818
26	4	4	8	50	50
27	9	9	18	50	50
28	9	1	10	90	10
29	17	4	21	80.9524	19.0476
30	27	4	31	87.0968	12.9032
31	20	3	23	86.9565	13.0435
32	32	2	34	94.1176	5.8824
33	14	.	.	.	.
34	17	4	21	80.9524	19.0476
35	11	5	16	68.75	31.25
36	13	7	20	65	35
37	11	2	13	84.6154	15.3846
38	13	6	19	68.4211	31.5789
39	26	.	.	.	.
40	10	19	29	34.4828	65.5172
41	8	9	17	47.0588	52.9412
42	8	6	14	57.1429	42.8571
43	23	1	24	95.8333	4.1667
44	20	27	47	42.5532	57.4468
45	22	7	29	75.8621	24.1379
46	11	5	16	68.75	31.25
47	27	3	30	90	10
48	20	19	39	51.2821	48.7179
49	19	.	.	.	.
50	9	2	11	81.8182	18.1818
51	42	7	49	85.7143	14.2857
52	8	6	14	57.1429	42.8571
53	19	5	24	79.1667	20.8333
54	16	4	20	80	20
55	12	8	20	60	40
56	13	4	17	76.4706	23.5294
57	10	.	.	.	.
58	36	3	39	92.3077	7.6923
59	8	7	15	53.3333	46.6667
60	19	9	28	67.8571	32.1429
61	6	.	.	.	.
62	6	3	9	66.6667	33.3333
63	11	5	16	68.75	31.25
64	15	10	25	60	40
65	27	10	37	72.973	27.027
66	11	10	21	52.381	47.619
67	17	22	39	43.5897	56.4103
68	14	1	15	93.3333	6.6667
69	10	6	16	62.5	37.5
70	32	14	46	69.5652	30.4348
71	11	1	12	91.6667	8.3333
72	15	2	17	88.2353	11.7647
73	11	6	17	64.7059	35.2941
74	28	9	37	75.6757	24.3243
75	10	3	13	76.9231	23.0769
76	22	8	30	73.3333	26.6667
77	29	7	36	80.5556	19.4444
78	7	3	10	70	30
79	15	17	32	46.875	53.125
80	12	9	21	57.1429	42.8571
81	6	5	11	54.5455	45.4545
82	10	14	24	41.6667	58.3333
83	13	14	27	48.1481	51.8519
84	39	6	45	86.6667	13.3333
85	15	5	20	75	25
86	5	9	14	35.7143	64.2857
87	18	14	32	56.25	43.75
88	3	4	7	42.8571	57.1429
89	4	10	14	28.5714	71.4286
90	5	7	12	41.6667	58.3333
91	10	8	18	55.5556	44.4444
92	11	1	12	91.6667	8.3333
93	40	2	42	95.2381	4.7619
94	13	17	30	43.3333	56.6667
95	9	.	.	.	.
96	17	13	30	56.6667	43.3333
97	16	5	21	76.1905	23.8095
98	13	12	25	52	48
99	4	8	12	33.3333	66.6667
100	8	6	14	57.1429	42.8571
101	10	17	27	37.037	62.963
102	12	13	25	48	52
103	25	2	27	92.5926	7.4074
104	10	10	20	50	50
105	10	9	19	52.6316	47.3684
106	17	17	34	50	50
107	17	11	28	60.7143	39.2857
108	12	4	16	75	25
109	8	6	14	57.1429	42.8571
110	9	9	18	50	50
111	4	3	7	57.1429	42.8571
112	8	3	11	72.7273	27.2727
113	14	13	27	51.8519	48.1481
114	11	2	13	84.6154	15.3846
115	14	10	24	58.3333	41.6667
116	13	14	27	48.1481	51.8519
117	7	4	11	63.6364	36.3636
118	10	1	11	90.9091	9.0909
119	26	5	31	83.871	16.129
120	30	5	35	85.7143	14.2857
121	18	5	23	78.2609	21.7391
122	6	3	9	66.6667	33.3333
123	9	11	20	45	55
124	8	3	11	72.7273	27.2727
125	9	2	11	81.8182	18.1818
126	13	2	15	86.6667	13.3333
127	9	2	11	81.8182	18.1818
128	18	2	20	90	10
129	10	5	15	66.6667	33.3333
130	19	2	21	90.4762	9.5238
131	14	11	25	56	44
132	21	2	23	91.3043	8.6957
133	7	4	11	63.6364	36.3636
134	11	12	23	47.8261	52.1739
135	26	17	43	60.4651	39.5349
136	9	10	19	47.3684	52.6316
137	17	5	22	77.2727	22.7273
138	15	13	28	53.5714	46.4286
139	11	.	.	.	.
140	15	21	36	41.6667	58.3333
141	8	5	13	61.5385	38.4615
142	22	13	35	62.8571	37.1429
143	11	4	15	73.3333	26.6667
144	18	14	32	56.25	43.75
145	5	11	16	31.25	68.75
146	13	12	25	52	48
147	4	14	18	22.2222	77.7778
148	5	2	7	71.4286	28.5714
149	17	10	27	62.963	37.037
150	17	7	24	70.8333	29.1667
151	11	9	20	55	45
152	28	4	32	87.5	12.5
153	11	8	19	57.8947	42.1053
154	15	1	16	93.75	6.25
155	20	14	34	58.8235	41.1765
156	15	.	.	.	.
157	5	2	7	71.4286	28.5714
158	16	13	29	55.1724	44.8276
159	10	3	13	76.9231	23.0769
160	21	5	26	80.7692	19.2308
161	20	1	21	95.2381	4.7619
162	9	4	13	69.2308	30.7692
163	5	5	10	50	50
164	5	3	8	62.5	37.5
165	1	2	3	33.3333	66.6667
166	21	16	37	56.7568	43.2432
167	5	1	6	83.3333	16.6667
168	26	6	32	81.25	18.75
169	7	12	19	36.8421	63.1579
170	7	12	19	36.8421	63.1579
171	10	5	15	66.6667	33.3333
172	9	13	22	40.9091	59.0909
173	13	6	19	68.4211	31.5789
174	5	4	9	55.5556	44.4444
175	18	11	29	62.069	37.931
176	6	10	16	37.5	62.5
177	6	3	9	66.6667	33.3333
178	9	5	14	64.2857	35.7143
179	7	7	14	50	50
180	5	8	13	38.4615	61.5385
181	7	3	10	70	30
182	8	9	17	47.0588	52.9412
183	19	.	.	.	.
184	6	5	11	54.5455	45.4545
185	6	6	12	50	50
186	12	8	20	60	40
187	8	6	14	57.1429	42.8571
188	2	1	3	66.6667	33.3333
189	26	7	33	78.7879	21.2121
190	5	2	7	71.4286	28.5714
191	5	8	13	38.4615	61.5385
192	5	5	10	50	50
193	15	11	26	57.6923	42.3077
194	9	3	12	75	25
195	11	8	19	57.8947	42.1053
196	8	3	11	72.7273	27.2727
197	9	4	13	69.2308	30.7692
198	10	6	16	62.5	37.5
199	13	4	17	76.4706	23.5294
200	8	11	19	42.1053	57.8947
201	12	5	17	70.5882	29.4118
202	13	11	24	54.1667	45.8333
203	13	3	16	81.25	18.75
204	10	.	.	.	.
205	8	6	14	57.1429	42.8571
206	17	1	18	94.4444	5.5556
207	13	11	24	54.1667	45.8333
208	12	11	23	52.1739	47.8261
209	5	2	7	71.4286	28.5714
210	6	7	13	46.1538	53.8462
211	21	6	27	77.7778	22.2222
212	15	9	24	62.5	37.5
213	2	2	4	50	50
214	18	9	27	66.6667	33.3333
215	8	5	13	61.5385	38.4615
216	6	9	15	40	60
217	7	7	14	50	50
218	13	2	15	86.6667	13.3333
219	5	5	10	50	50
220	17	6	23	73.913	26.087
221	11	3	14	78.5714	21.4286
222	7	11	18	38.8889	61.1111
223	6	7	13	46.1538	53.8462
224	3	2	5	60	40
225	5	8	13	38.4615	61.5385
226	6	1	7	85.7143	14.2857
227	6	11	17	35.2941	64.7059
228	5	4	9	55.5556	44.4444
229	9	5	14	64.2857	35.7143
230	23	11	34	67.6471	32.3529
231	9	2	11	81.8182	18.1818
232	11	6	17	64.7059	35.2941
233	4	7	11	36.3636	63.6364
234	10	5	15	66.6667	33.3333
235	6	5	11	54.5455	45.4545
236	4	1	5	80	20
237	17	1	18	94.4444	5.5556
238	2	6	8	25	75
239	25	3	28	89.2857	10.7143
240	13	1	14	92.8571	7.1429
241	4	3	7	57.1429	42.8571
242	9	4	13	69.2308	30.7692
243	5	5	10	50	50
244	24	1	25	96	4
245	17	3	20	85	15
246	8	4	12	66.6667	33.3333
247	1	5	6	16.6667	83.3333
248	10	6	16	62.5	37.5
249	6	2	8	75	25
250	12	15	27	44.4444	55.5556
251	12	12	24	50	50
252	1	3	4	25	75
253	24	2	26	92.3077	7.6923
254	6	7	13	46.1538	53.8462
255	14	5	19	73.6842	26.3158
256	6	2	8	75	25
257	11	4	15	73.3333	26.6667
258	7	2	9	77.7778	22.2222
259	6	10	16	37.5	62.5
260	1	8	9	11.1111	88.8889
261	4	5	9	44.4444	55.5556
262	16	14	30	53.3333	46.6667
263	12	10	22	54.5455	45.4545
264	13	3	16	81.25	18.75
265	16	2	18	88.8889	11.1111
266	20	6	26	76.9231	23.0769
267	8	4	12	66.6667	33.3333
268	19	5	24	79.1667	20.8333
269	3	4	7	42.8571	57.1429
270	7	6	13	53.8462	46.1538
271	6	4	10	60	40
272	10	10	20	50	50
273	4	6	10	40	60
274	9	5	14	64.2857	35.7143
275	14	11	25	56	44
276	11	3	14	78.5714	21.4286
277	11	25	36	30.5556	69.4444
278	13	7	20	65	35
279	4	2	6	66.6667	33.3333
280	11	3	14	78.5714	21.4286
281	16	3	19	84.2105	15.7895
282	17	4	21	80.9524	19.0476
283	9	7	16	56.25	43.75
284	8	5	13	61.5385	38.4615
285	11	11	22	50	50
286	5	6	11	45.4545	54.5455
287	4	11	15	26.6667	73.3333
288	5	9	14	35.7143	64.2857
289	4	3	7	57.1429	42.8571
290	13	7	20	65	35
291	16	.	.	.	.
292	5	7	12	41.6667	58.3333
293	6	2	8	75	25
294	8	3	11	72.7273	27.2727
295	2	4	6	33.3333	66.6667
296	4	14	18	22.2222	77.7778
297	3	5	8	37.5	62.5
298	11	2	13	84.6154	15.3846
299	2	4	6	33.3333	66.6667
300	4	5	9	44.4444	55.5556
301	4	5	9	44.4444	55.5556
302	5	2	7	71.4286	28.5714
303	7	4	11	63.6364	36.3636
304	2	.	.	.	.
305	13	13	26	50	50
306	15	2	17	88.2353	11.7647
307	2	1	3	66.6667	33.3333
308	4	8	12	33.3333	66.6667
309	18	6	24	75	25
310	15	1	16	93.75	6.25
311	9	17	26	34.6154	65.3846
312	3	1	4	75	25
313	2	1	3	66.6667	33.3333
314	10	3	13	76.9231	23.0769
315	8	4	12	66.6667	33.3333
316	1	3	4	25	75
317	6	6	12	50	50
318	4	4	8	50	50
319	3	4	7	42.8571	57.1429
320	5	8	13	38.4615	61.5385
321	4	11	15	26.6667	73.3333
322	14	2	16	87.5	12.5
323	14	5	19	73.6842	26.3158
324	6	4	10	60	40
325	2	5	7	28.5714	71.4286
326	11	21	32	34.375	65.625
327	5	4	9	55.5556	44.4444
328	2	2	4	50	50
329	6	2	8	75	25
330	12	4	16	75	25
331	2	4	6	33.3333	66.6667
332	13	3	16	81.25	18.75
333	7	10	17	41.1765	58.8235
334	7	6	13	53.8462	46.1538
335	1	8	9	11.1111	88.8889
336	3	.	.	.	.
337	2	3	5	40	60
338	7	7	14	50	50
339	2	.	.	.	.
340	5	10	15	33.3333	66.6667
341	3	5	8	37.5	62.5
342	1	3	4	25	75
343	6	4	10	60	40
344	1	5	6	16.6667	83.3333
345	9	5	14	64.2857	35.7143
346	4	1	5	80	20
347	2	4	6	33.3333	66.6667
348	4	3	7	57.1429	42.8571
349	4	5	9	44.4444	55.5556
350	5	2	7	71.4286	28.5714
351	10	2	12	83.3333	16.6667
352	12	11	23	52.1739	47.8261
353	9	9	18	50	50
354	3	6	9	33.3333	66.6667
355	8	6	14	57.1429	42.8571
356	9	1	10	90	10
357	18	1	19	94.7368	5.2632
358	6	1	7	85.7143	14.2857
359	9	3	12	75	25
360	8	2	10	80	20
361	1	3	4	25	75
362	1	1	2	50	50
363	8	7	15	53.3333	46.6667
364	2	10	12	16.6667	83.3333
365	7	3	10	70	30
366	5	2	7	71.4286	28.5714
367	10	4	14	71.4286	28.5714
368	1	3	4	25	75
369	4	1	5	80	20
370	3	2	5	60	40
371	5	5	10	50	50
372	4	2	6	66.6667	33.3333
373	3	1	4	75	25
374	10	8	18	55.5556	44.4444
375	5	2	7	71.4286	28.5714
376	7	3	10	70	30
377	8	3	11	72.7273	27.2727
378	1	3	4	25	75
379	6	2	8	75	25
380	8	4	12	66.6667	33.3333
381	5	4	9	55.5556	44.4444
382	3	4	7	42.8571	57.1429
383	8	2	10	80	20
384	1	3	4	25	75
385	2	3	5	40	60
386	5	3	8	62.5	37.5
387	4	.	.	.	.
388	9	1	10	90	10
389	2	.	.	.	.
390	2	2	4	50	50
391	4	2	6	66.6667	33.3333
392	3	2	5	60	40
393	1	3	4	25	75
394	1	2	3	33.3333	66.6667
395	3	.	.	.	.
396	2	.	.	.	.
397	1	4	5	20	80
398	3	.	.	.	.
399	4	2	6	66.6667	33.3333
400	2	1	3	66.6667	33.3333

## Sheet: 400_Ward_methods
UniProt	Cluster	CatB (3=hCatB, 12=mCatB)	P3	P2	P1	P1'	P2'	P3'	P4'	P12
O95166	.	3	_	_	_	_	M	K	F	2
P31943	.	3	_	_	_	_	M	M	L	2
Q9BTE7	.	3	_	_	_	_	M	P	V	2
Q9NPJ8	.	3	_	_	_	_	M	A	T	2
A6NKZ8	1	3	L	L	I	S	K	I	R	83
A6NNZ2	1	3	L	L	I	S	K	I	R	155
O75475	1	3	H	R	R	N	M	L	K	303
P07437	1	3	L	L	I	S	K	I	R	155
P16949	1	3	M	A	E	E	K	L	T	101
P68371	1	3	L	L	I	S	K	I	R	155
Q13206	1	3	K	A	K	E	R	L	Q	729
Q13427	1	3	L	K	S	S	M	L	K	706
Q13885	1	3	L	L	I	S	K	I	R	155
Q3ZCM7	1	3	L	L	L	S	K	I	R	155
Q9BVA1	1	3	L	L	I	S	K	I	R	155
Q9H4B7	1	3	L	L	M	N	K	I	R	155
A6NKZ8	2	3	N	A	D	L	R	K	L	180
A6NNZ2	2	3	N	A	D	L	R	K	L	252
P04350	2	3	N	A	D	L	R	K	L	252
P07437	2	3	N	A	D	L	R	K	L	252
P12270	2	3	Y	E	T	P	L	F	L	2199
P15508	2	12	F	S	K	M	K	V	L	282
P36578	2	3	K	L	N	I	L	K	L	239
P40142	2	12	G	V	T	V	T	R	L	586
P51432	2	12	E	E	E	P	K	L	L	1168
P62984	2	12	E	P	S	L	R	Q	L	84
P68371	2	3	N	A	D	L	R	K	L	252
Q13509	2	3	N	A	D	L	R	K	L	252
Q13885	2	3	N	A	D	L	R	K	L	252
Q3ZCM7	2	3	N	A	D	L	R	K	L	252
Q5VTA0	2	3	K	G	L	D	T	L	L	88
Q5VWM1	2	3	K	G	L	D	T	L	L	88
Q8R0L9	2	12	K	H	D	L	L	R	L	369
Q92797	2	3	D	L	I	G	L	R	L	1142
Q96K17	2	3	L	T	S	L	R	K	L	115
Q99598	2	3	S	S	S	P	V	M	L	36
Q9BUF5	2	3	N	A	D	L	R	K	L	252
Q9BVA1	2	3	N	A	D	L	R	K	L	252
Q9EST3	2	12	P	G	T	P	L	H	L	893
Q9H4B7	2	3	N	A	D	L	R	K	L	252
A4D2B8	3	3	K	E	F	Q	R	N	I	376
A8MQ11	3	3	K	E	F	Q	R	N	I	70
O08553	3	12	P	V	C	E	V	S	V	507
O60664	3	3	G	S	T	Q	V	T	V	15
O60739	3	3	F	A	C	N	G	T	V	72
O95744	3	3	K	E	F	Q	R	N	I	241
O95744	3	3	K	E	F	Q	R	N	I	37
P11142	3	3	A	K	N	Q	V	A	M	60
P26038	3	3	K	Q	M	E	R	A	M	321
P41567	3	3	F	A	C	N	G	T	V	72
P52565	3	3	P	P	A	Q	K	S	I	34
P61978	3	3	I	T	T	Q	V	T	I	393
P63017	3	12	A	K	N	Q	V	A	M	60
P68431	3	3	H	A	K	R	V	T	I	119
P84243	3	3	H	A	K	R	V	T	I	119
Q00839	3	3	A	G	G	R	P	A	M	52
Q15303	3	3	Y	V	R	R	K	S	I	679
Q16695	3	3	H	A	K	R	V	T	I	119
Q6NXT2	3	3	H	A	K	R	V	T	I	118
Q71DI3	3	3	H	A	K	R	V	T	I	119
Q9HAU5	3	3	P	P	A	E	K	T	V	763
A2AQP0	4	12	V	L	H	Q	L	R	C	701
O08638	4	12	V	L	E	Q	L	R	C	700
P13541	4	12	V	L	H	Q	L	R	C	695
P13542	4	12	V	L	H	Q	L	R	C	697
P35637	4	3	Y	G	N	Q	D	Q	S	199
P54822	4	12	E	P	F	E	K	Q	Q	285
P68363	4	3	Q	M	P	S	D	K	T	40
Q02566	4	12	V	M	H	Q	L	R	C	696
Q13748	4	3	Q	M	P	S	D	K	T	40
Q3UMF0	4	12	A	S	R	E	F	R	S	742
Q5SX39	4	12	V	L	H	Q	L	R	C	698
Q5SX40	4	12	V	L	H	Q	L	R	C	701
Q61316	4	12	Q	K	V	T	P	Q	S	470
Q61879	4	12	V	L	D	Q	L	R	C	700
Q6KCD5	4	12	N	D	H	S	T	K	S	855
Q6PEY2	4	3	Q	M	P	S	D	K	T	40
Q6URW6	4	12	V	L	D	Q	L	R	C	721
Q71U36	4	3	Q	M	P	S	D	K	T	40
Q8VDD5	4	12	V	L	D	Q	L	R	C	693
Q91VX2	4	12	D	T	T	S	W	E	T	100
Q91Z83	4	12	V	M	H	Q	L	R	C	694
Q9BQE3	4	3	Q	M	P	S	D	K	T	40
Q9BZI7	4	3	K	A	E	S	T	E	S	411
Q9NWH9	4	3	R	P	T	S	W	K	S	884
Q9Y2Z0	4	3	L	F	Q	Q	I	Y	S	317
A6NHG4	5	3	S	I	S	S	I	G	V	66
O35215	5	12	L	V	S	S	I	G	V	66
P11087	5	12	F	P	G	E	R	G	V	675
P11087	5	12	I	A	G	Q	R	G	V	948
P30046	5	3	S	I	S	S	I	G	V	66
P35235	5	12	L	L	L	T	R	G	V	24
Q01149	5	12	R	P	G	E	R	G	V	163
Q01844	5	3	H	P	S	S	M	G	V	276
Q13442	5	3	Q	Q	K	R	K	G	V	76
Q3UHX2	5	12	Q	Q	K	R	K	G	V	76
Q61545	5	12	H	P	S	S	M	G	V	276
Q86UK7	5	3	S	R	R	N	E	G	V	299
Q8BR63	5	12	E	N	V	E	L	G	V	40
Q8VDD8	5	12	V	M	R	R	K	G	I	430
Q921F2	5	12	L	Q	S	S	W	G	M	335
Q9H814	5	3	V	A	T	E	L	G	I	135
Q9JJT9	5	12	V	A	T	E	L	G	I	125
O43390	6	3	L	L	E	R	T	G	Y	135
O60506	6	3	L	L	E	R	T	G	Y	132
P07205	6	3	A	N	P	A	P	G	S	114
P07437	6	3	G	H	Y	T	E	G	A	109
P60709	6	3	I	L	T	E	R	G	Y	197
P61247	6	3	P	K	F	E	L	G	K	226
P62937	6	3	S	T	G	E	K	G	F	45
P63261	6	3	I	L	T	E	R	G	Y	197
P68363	6	3	G	H	Y	T	I	G	K	111
P68371	6	3	G	H	Y	T	E	G	A	109
Q13509	6	3	G	H	Y	T	E	G	A	109
Q13885	6	3	G	H	Y	T	E	G	A	109
Q15813	6	3	N	K	V	N	F	G	T	78
Q71U36	6	3	G	H	Y	T	I	G	K	111
Q78HU3	6	12	K	E	Y	N	Y	G	F	255
Q9BQE3	6	3	G	H	Y	T	I	G	K	111
Q9BVA1	6	3	G	H	Y	T	E	G	A	109
Q9NYF8	6	3	K	L	K	E	T	G	Y	465
Q9UN86	6	3	K	L	P	N	F	G	F	375
O00429	7	3	K	G	H	A	V	N	L	624
O43390	7	3	E	R	T	G	Y	T	L	137
O43660	7	3	Q	S	L	A	V	A	L	129
O60506	7	3	E	R	T	G	Y	T	L	134
O75937	7	3	G	S	S	Y	F	N	L	55
P06702	7	3	L	G	H	P	D	T	L	31
P07437	7	3	S	Q	Q	Y	R	A	L	283
P07900	7	3	I	G	Y	P	I	T	L	219
P08238	7	3	I	G	Y	P	I	T	L	214
P09405	7	12	D	G	R	S	V	S	L	462
P11499	7	12	I	G	Y	P	I	T	L	214
P16045	7	12	V	A	S	N	L	N	L	11
P16949	7	3	K	K	K	D	L	S	L	46
P30050	7	3	V	P	S	A	S	A	L	79
P43243	7	3	D	D	R	G	P	S	L	195
P46109	7	3	Y	L	D	T	T	T	L	97
P46976	7	3	A	I	S	H	L	S	L	304
P50580	7	12	D	A	E	L	K	A	L	356
P54577	7	3	N	S	V	E	V	A	L	316
P60866	7	3	S	R	N	V	K	S	L	31
P61978	7	3	G	S	R	A	R	N	L	306
P78347	7	3	Q	V	A	M	S	T	L	8
P80317	7	12	M	A	A	V	K	T	L	6
P97770	7	12	N	K	E	P	V	S	L	25
Q01469	7	3	T	Q	F	S	C	T	L	68
Q14103	7	3	E	V	V	D	C	T	L	127
Q15637	7	3	I	T	E	M	V	A	L	118
Q3TLH4	7	12	P	P	T	T	F	S	L	2179
Q58FF8	7	3	L	G	Y	P	I	T	L	136
Q6A0A2	7	12	E	N	R	L	S	S	L	558
Q6P2E9	7	3	A	T	S	A	L	S	L	708
Q7Z2Y5	7	3	I	G	S	V	Q	A	L	638
Q86U42	7	3	V	R	T	S	L	A	L	231
Q8BQ30	7	12	G	L	R	T	K	A	L	585
Q8TEQ6	7	3	K	R	K	A	R	S	L	847
Q93045	7	3	K	K	K	D	L	S	L	80
Q96A49	7	3	A	F	D	A	C	N	L	284
Q96GQ7	7	3	K	R	A	A	T	T	L	116
Q99K28	7	12	K	D	N	P	F	S	L	363
Q9DAW9	7	12	D	Q	T	T	I	S	L	205
Q9H169	7	3	R	R	R	D	P	S	L	90
Q9H6Z4	7	3	R	L	K	P	P	T	L	148
Q9NPJ8	7	3	_	_	M	A	T	S	L	4
Q9P0L0	7	3	K	P	H	S	V	S	L	166
Q9UK76	7	3	G	G	S	N	F	S	L	31
O60664	8	3	D	T	V	A	T	Q	L	146
O75683	8	3	Q	G	S	A	K	E	L	136
P26038	8	3	T	Q	E	Q	L	A	L	418
Q13011	8	3	E	A	S	G	V	A	L	46
Q3TLH4	8	12	M	R	F	P	P	S	L	269
Q63918	8	12	E	E	E	P	V	A	L	379
Q7Z6Z7	8	3	S	L	A	S	C	T	L	2866
Q8NDT2	8	3	T	L	L	I	S	S	L	145
Q9H0L4	8	3	K	E	E	L	K	S	L	103
Q9NYB0	8	3	E	L	E	A	Y	R	L	100
Q9QYR6	8	12	P	E	V	R	K	T	L	474
Q9UL46	8	3	L	L	Q	E	D	S	L	51
O00567	9	3	K	Q	E	K	K	R	L	446
O43148	9	3	P	S	K	K	R	K	L	83
O75822	9	3	E	E	I	K	K	R	L	98
O94804	9	3	Q	L	V	K	Q	Q	L	761
P02686	9	3	H	A	G	K	R	E	L	9
P11766	9	3	G	E	C	K	F	C	L	103
P26447	9	3	E	G	D	K	F	K	L	28
P27348	9	3	_	M	E	K	T	E	L	5
P42677	9	3	P	L	A	K	D	L	L	7
P46013	9	3	Q	P	A	K	R	K	L	2892
P62942	9	3	K	P	F	K	F	M	L	50
Q13243	9	3	N	G	R	K	I	K	L	175
Q14152	9	3	E	E	R	K	E	R	L	581
Q32MZ4	9	3	D	T	L	K	D	M	L	198
Q92945	9	3	Q	K	A	K	M	M	L	207
Q9BZI7	9	3	V	N	Q	K	N	L	L	283
Q9UKV3	9	3	S	F	I	K	Q	Y	L	140
A5A3E0	10	3	G	S	G	M	C	K	A	718
O00567	10	3	K	E	A	M	V	Q	A	427
O14519	10	3	A	R	G	L	V	R	E	103
O75956	10	3	A	R	A	L	V	R	E	114
P0CG38	10	3	G	S	G	M	C	K	A	718
P0CG39	10	3	G	S	G	M	C	K	A	681
P14618	10	3	F	S	H	G	T	H	E	81
P16949	10	3	E	E	K	L	T	H	K	103
P18077	10	3	G	R	L	W	S	K	A	8
P18124	10	3	T	T	H	F	V	E	G	229
P38159	10	3	F	A	F	V	T	F	E	56
P49773	10	3	G	K	I	I	R	K	E	25
P50991	10	3	D	N	Q	I	V	V	S	266
P60709	10	3	G	S	G	M	C	K	A	18
P60710	10	12	G	S	G	M	C	K	A	18
P62736	10	3	G	S	G	L	C	K	A	20
P62737	10	12	G	S	G	L	C	K	A	20
P63260	10	12	G	S	G	M	C	K	A	18
P63261	10	3	G	S	G	M	C	K	A	18
P63267	10	3	G	S	G	L	C	K	A	19
P63268	10	12	G	S	G	L	C	K	A	19
P68032	10	3	G	S	G	L	V	K	A	20
P68033	10	12	G	S	G	L	V	K	A	20
P68133	10	3	G	S	G	L	V	K	A	20
P68134	10	12	G	S	G	L	V	K	A	20
Q14151	10	3	L	L	A	V	V	K	R	293
Q15424	10	3	L	L	A	V	V	K	R	294
Q53F19	10	3	V	V	E	Y	H	E	E	375
Q5PSV9	10	12	G	R	L	S	C	Q	T	941
Q6S8J3	10	3	G	S	G	M	C	K	A	718
Q8WUM4	10	3	P	T	P	A	Y	Q	S	728
Q91YR1	10	12	K	Q	H	A	H	K	Q	320
Q92835	10	3	S	I	V	L	T	K	A	1064
Q96E39	10	3	F	A	F	V	T	F	E	56
Q9NX09	10	3	L	M	Q	L	L	Q	E	101
Q9UKV3	10	3	N	P	K	F	L	C	A	1083
Q9Y266	10	3	Q	T	F	S	H	H	N	62
Q9Y383	10	3	K	L	E	E	L	K	R	229
Q9Y6A5	10	3	R	K	A	A	V	R	Q	373
O75822	11	3	V	K	P	E	V	K	I	70
O95171	11	3	T	S	A	T	T	P	V	155
O95395	11	3	I	L	N	N	L	E	V	90
P06744	11	3	H	Q	G	T	K	M	I	401
P07900	11	3	D	I	L	E	K	K	V	582
P22090	11	3	I	C	M	Q	R	F	I	69
P30101	11	3	A	K	G	E	K	F	V	336
P43487	11	3	I	C	A	N	H	Y	I	103
P49321	11	3	A	S	S	S	N	C	V	708
P52272	11	3	S	G	R	P	L	K	V	143
P55081	11	3	R	K	Y	T	L	K	I	242
P61978	11	3	S	G	A	S	I	K	I	422
P62241	11	3	K	K	R	S	K	K	I	144
P62701	11	3	I	C	M	Q	R	F	I	69
P82979	11	3	V	A	A	E	K	K	V	89
Q06323	11	3	_	M	A	M	L	R	V	5
Q08093	11	12	S	S	M	S	L	Q	M	248
Q0ZLH3	11	3	Q	P	L	S	L	V	V	37
Q13155	11	3	_	M	P	M	Y	Q	V	5
Q13435	11	3	P	P	P	P	L	R	V	134
Q13442	11	3	A	Q	T	T	K	K	V	95
Q13586	11	3	K	E	G	A	E	K	I	382
Q149N8	11	3	V	C	C	Q	D	V	V	945
Q5EE01	11	3	L	A	A	A	K	V	I	81
Q5T8P6	11	3	N	K	S	S	M	R	I	482
Q80XU3	11	12	K	K	K	N	K	K	M	155
Q86UU0	11	3	R	F	M	T	P	R	V	673
Q8NHX4	11	3	_	_	_	M	K	K	V	3
Q9P246	11	3	K	D	E	A	E	K	I	386
Q9Y281	11	3	V	T	V	N	D	E	V	10
O75348	12	3	_	_	M	A	S	Q	S	4
O95670	12	3	_	_	M	A	S	Q	S	4
P02786	12	3	Q	F	P	P	S	R	S	325
P06396	12	3	K	G	G	T	S	R	E	553
P35637	12	3	Q	D	Q	S	S	M	S	184
P48678	12	12	S	S	H	S	S	Q	S	408
P49312	12	12	G	R	S	S	G	P	Y	288
P97311	12	12	S	P	R	A	V	Y	T	418
Q15233	12	3	Q	Q	A	S	S	Q	N	51
Q62167	12	12	R	S	K	S	S	R	F	592
Q7TSC1	12	12	A	L	M	T	S	K	A	1345
Q9D8S9	12	12	A	V	V	S	S	R	F	76
Q9H0C8	12	3	I	S	Q	M	V	K	T	71
Q9NX58	12	3	V	K	D	A	V	E	Q	179
Q9UBK9	12	3	K	R	R	A	V	E	A	11
Q9UPT8	12	3	L	T	R	H	V	E	A	875
O75348	13	3	M	A	S	Q	S	Q	G	6
O95670	13	3	M	A	S	Q	S	Q	G	6
P06733	13	3	A	Q	A	N	G	W	G	365
P09104	13	3	A	Q	E	N	G	W	G	365
P09874	13	3	N	R	S	T	C	K	G	126
P13929	13	3	A	Q	S	N	G	W	G	365
P14678	13	3	V	S	M	T	V	E	G	83
P22234	13	3	V	L	L	Q	S	K	D	36
P38159	13	3	N	M	S	S	S	R	G	144
P63162	13	3	V	S	M	T	V	E	G	83
Q13541	13	3	F	L	M	E	C	R	N	63
Q14847	13	3	P	V	A	Q	S	Y	G	183
Q61792	13	12	Q	M	T	S	S	Y	G	185
Q96E39	13	3	N	M	S	S	S	R	G	144
Q9BV40	13	3	L	Q	S	E	V	E	G	21
Q9BXP5	13	3	P	L	L	S	V	R	E	677
Q9HCG8	13	3	Y	S	E	Q	S	R	E	890
Q9Y5U2	13	3	F	S	Q	R	S	R	D	94
O60361	14	3	A	M	V	W	E	G	L	65
P00558	14	3	P	A	G	W	M	G	L	313
P09661	14	3	V	E	R	L	K	G	L	222
P14866	14	3	V	L	M	V	Y	G	L	388
P15531	14	3	A	M	V	W	E	G	L	80
P15532	14	12	A	M	V	W	E	G	L	80
P17987	14	3	N	L	K	W	I	G	L	487
P22392	14	3	A	M	V	W	E	G	L	80
P37802	14	3	G	K	N	V	I	G	L	175
P39019	14	3	L	Q	A	L	E	G	L	109
P57737	14	3	I	T	N	L	K	G	L	492
P57784	14	12	V	E	R	L	K	G	L	222
Q01768	14	12	A	M	V	W	E	G	L	80
Q06830	14	3	G	I	S	F	R	G	L	129
Q08093	14	12	G	Q	C	V	I	G	L	167
Q13162	14	3	G	H	T	L	R	G	L	201
Q9CZX8	14	12	L	Q	A	L	E	G	L	109
Q9DAW9	14	12	G	Q	S	V	I	G	L	165
Q9NZN8	14	3	S	E	N	V	T	G	L	224
Q9WVA4	14	12	G	K	N	V	I	G	L	175
A6NNZ2	15	3	F	Q	L	T	H	S	L	138
P04350	15	3	F	Q	L	T	H	S	L	138
P07437	15	3	F	Q	L	T	H	S	L	138
P62805	15	3	K	V	L	R	D	N	I	26
P68371	15	3	F	Q	L	T	H	S	L	138
Q13885	15	3	F	Q	L	T	H	S	L	138
Q65Z40	15	12	L	L	V	E	D	T	L	139
Q9BUF5	15	3	F	Q	L	T	H	S	L	138
Q9BVA1	15	3	F	Q	L	T	H	S	L	138
A6NNZ2	16	3	Q	L	T	H	S	L	G	139
P04350	16	3	Q	L	T	H	S	L	G	139
P07437	16	3	Q	L	T	H	S	L	G	139
P60710	16	12	I	A	A	L	V	V	D	10
P62737	16	12	S	T	A	L	V	C	D	12
P63260	16	12	I	A	A	L	V	I	D	10
P63268	16	12	T	T	A	L	V	C	D	11
P68371	16	3	Q	L	T	H	S	L	G	139
Q00839	16	3	P	G	N	G	S	L	D	60
Q13885	16	3	Q	L	T	H	S	L	G	139
Q60598	16	12	Q	V	D	S	V	R	G	119
Q60598	16	12	G	P	K	A	S	H	G	82
Q63918	16	12	T	P	S	P	S	L	N	38
Q924K8	16	12	Q	G	M	P	V	R	N	450
Q9BUF5	16	3	Q	L	T	H	S	L	G	139
Q9BVA1	16	3	Q	L	T	H	S	L	G	139
A6NHR9	17	3	R	S	A	V	C	K	L	1918
O75367	17	3	A	A	V	L	E	Y	L	55
P04908	17	3	A	A	V	L	E	Y	L	58
P06396	17	3	S	N	R	Y	E	R	L	237
P08238	17	3	E	I	F	L	R	E	L	42
P09496	17	3	E	E	Q	M	E	R	L	120
P09529	17	3	R	V	D	G	D	F	L	74
P0C0S8	17	3	A	A	V	L	E	Y	L	58
P14314	17	3	Q	K	K	L	I	E	L	161
P14625	17	3	E	I	F	L	R	E	L	103
P15170	17	3	L	P	F	I	P	Y	L	287
P15311	17	3	E	E	L	M	L	R	L	350
P15880	17	3	E	I	I	D	F	F	L	97
P16104	17	3	A	A	V	L	E	Y	L	58
P20290	17	3	P	S	I	L	N	Q	L	153
P20671	17	3	A	A	V	L	E	Y	L	58
P22234	17	3	T	K	E	V	Y	E	L	23
P22314	17	3	P	W	D	V	T	K	L	526
P23246	17	3	L	R	R	M	E	E	L	551
P26447	17	3	E	L	L	T	R	E	L	41
P30101	17	3	A	S	D	V	L	E	L	29
P37237	17	12	H	L	L	V	L	C	L	19
P59998	17	3	L	Q	A	A	L	C	L	21
P62158	17	3	T	N	L	G	E	K	L	116
P62753	17	3	A	S	R	I	R	K	L	143
P62908	17	12	G	R	R	I	R	E	L	68
P62937	17	3	G	R	V	S	F	E	L	23
P68363	17	3	L	F	H	P	E	Q	L	91
P68366	17	3	L	F	H	P	E	Q	L	91
P84098	17	3	M	E	H	I	H	K	L	144
Q13148	17	3	R	W	C	D	C	K	L	176
Q13748	17	3	L	F	H	P	E	Q	L	91
Q15233	17	3	L	R	R	M	E	E	L	328
Q16777	17	3	A	A	V	L	E	Y	L	58
Q58FF6	17	3	E	I	F	L	Q	E	L	18
Q58FF7	17	3	E	I	F	L	Q	E	L	42
Q58FF8	17	3	E	I	F	L	W	E	L	42
Q62419	17	12	R	A	K	L	T	M	L	70
Q64152	17	12	P	S	I	L	N	Q	L	151
Q6FI13	17	3	A	A	V	L	E	Y	L	58
Q71U36	17	3	L	F	H	P	E	Q	L	91
Q7L7L0	17	3	A	A	V	L	E	Y	L	58
Q7TSC1	17	12	F	Q	D	Y	R	K	L	2064
Q86VM9	17	3	E	E	L	L	K	Q	L	934
Q8IUE6	17	3	A	A	V	L	E	Y	L	58
Q8IYD1	17	3	L	P	F	I	P	Y	L	416
Q8IZQ5	17	3	L	S	Q	A	L	R	L	59
Q8NE71	17	3	E	K	K	L	K	E	L	560
Q93077	17	3	A	A	V	L	E	Y	L	58
Q96KK5	17	3	A	A	V	L	E	Y	L	58
Q99878	17	3	A	A	V	L	E	Y	L	58
Q9BQE3	17	3	L	F	H	P	E	Q	L	91
Q9BTM1	17	3	A	A	V	L	E	Y	L	58
Q9NY65	17	3	L	F	H	P	E	Q	L	91
Q9Y266	17	3	G	P	Q	I	K	E	L	106
O75367	18	3	L	E	Y	L	T	A	E	58
P04908	18	3	L	E	Y	L	T	A	E	61
P06454	18	3	S	S	E	I	T	T	K	14
P0C0S8	18	3	L	E	Y	L	T	A	E	61
P10107	18	12	_	M	A	M	V	S	E	5
P13020	18	12	F	E	R	L	K	A	T	238
P16104	18	3	L	E	Y	L	T	A	E	61
P20671	18	3	L	E	Y	L	T	A	E	61
P22626	18	3	Y	G	P	M	K	S	G	318
P24547	18	12	R	A	M	M	Y	S	G	485
P26447	18	3	I	A	M	M	C	N	E	87
P27816	18	3	S	K	V	G	S	T	E	942
P50096	18	12	R	S	M	M	Y	S	G	485
P62204	18	12	F	D	K	D	G	N	G	98
P62937	18	3	S	F	E	L	F	A	D	26
Q13263	18	3	K	Q	Q	C	F	S	K	126
Q14498	18	3	R	A	A	A	M	A	N	239
Q16777	18	3	L	E	Y	L	T	A	E	61
Q6FI13	18	3	L	E	Y	L	T	A	E	61
Q7L7L0	18	3	L	E	Y	L	T	A	E	61
Q8IUE6	18	3	L	E	Y	L	T	A	E	61
Q93077	18	3	L	E	Y	L	T	A	E	61
Q969G3	18	3	N	H	R	L	I	S	E	204
Q96KK5	18	3	L	E	Y	L	T	A	E	61
Q96MU7	18	3	S	R	Q	L	V	S	K	71
Q99878	18	3	L	E	Y	L	T	A	E	61
Q9BTM1	18	3	L	E	Y	L	T	A	E	61
O15213	19	3	R	P	K	N	A	Y	I	62
O75367	19	3	E	Y	L	T	A	E	I	59
P04908	19	3	E	Y	L	T	A	E	I	62
P0C0S8	19	3	E	Y	L	T	A	E	I	62
P16104	19	3	E	Y	L	T	A	E	I	62
P16949	19	3	K	S	H	E	A	E	V	67
P20671	19	3	E	Y	L	T	A	E	I	62
P31644	19	3	A	L	E	A	A	K	I	361
P49773	19	3	K	E	I	P	A	K	I	30
Q13765	19	3	L	A	A	A	A	E	I	58
Q16777	19	3	E	Y	L	T	A	E	I	62
Q494V2	19	3	A	R	A	Q	A	E	I	570
Q6FI13	19	3	E	Y	L	T	A	E	I	62
Q7L7L0	19	3	E	Y	L	T	A	E	I	62
Q8IUE6	19	3	E	Y	L	T	A	E	I	62
Q8IVN3	19	3	G	A	Q	E	A	P	I	10
Q93045	19	3	K	S	Q	E	A	Q	V	101
Q93077	19	3	E	Y	L	T	A	E	I	62
Q96KK5	19	3	E	Y	L	T	A	E	I	62
Q99878	19	3	E	Y	L	T	A	E	I	62
Q9BTM1	19	3	E	Y	L	T	A	E	I	62
Q9P0M6	19	3	E	Y	L	A	A	E	I	59
O75367	20	3	L	T	A	E	I	L	E	61
P04908	20	3	L	T	A	E	I	L	E	64
P07737	20	3	P	G	K	T	F	V	N	41
P0C0S8	20	3	L	T	A	E	I	L	E	64
P16104	20	3	L	T	A	E	I	L	E	64
P20671	20	3	L	T	A	E	I	L	E	64
P25705	20	3	A	S	N	T	H	L	Q	43
Q06830	20	3	L	D	F	T	F	V	C	51
Q16777	20	3	L	T	A	E	I	L	E	64
Q6FI13	20	3	L	T	A	E	I	L	E	64
Q7L7L0	20	3	L	T	A	E	I	L	E	64
Q8IUE6	20	3	L	T	A	E	I	L	E	64
Q8WWM7	20	3	P	T	K	P	L	L	S	673
Q93077	20	3	L	T	A	E	I	L	E	64
Q96KK5	20	3	L	T	A	E	I	L	E	64
Q99878	20	3	L	T	A	E	I	L	E	64
Q99KI0	20	12	K	C	K	S	Q	F	T	414
Q9BTM1	20	3	L	T	A	E	I	L	E	64
Q9NXV6	20	3	S	F	V	S	L	L	K	248
Q9P0M6	20	3	L	A	A	E	I	L	E	61
Q9UK76	20	3	G	G	R	E	D	L	E	77
O75367	21	3	T	A	E	I	L	E	L	62
P04908	21	3	T	A	E	I	L	E	L	65
P0C0S5	21	3	T	A	E	V	L	E	L	68
P0C0S6	21	12	T	A	E	V	L	E	L	68
P0C0S8	21	3	T	A	E	I	L	E	L	65
P16104	21	3	T	A	E	I	L	E	L	65
P20671	21	3	T	A	E	I	L	E	L	65
P56183	21	12	I	Q	L	A	Q	R	L	16
Q16777	21	3	T	A	E	I	L	E	L	65
Q3THW5	21	12	T	A	E	V	L	E	L	68
Q6FI13	21	3	T	A	E	I	L	E	L	65
Q71UI9	21	3	T	A	E	V	L	E	L	68
Q7L7L0	21	3	T	A	E	I	L	E	L	65
Q8IUE6	21	3	T	A	E	I	L	E	L	65
Q93077	21	3	T	A	E	I	L	E	L	65
Q96KK5	21	3	T	A	E	I	L	E	L	65
Q99878	21	3	T	A	E	I	L	E	L	65
Q9BTM1	21	3	T	A	E	I	L	E	L	65
Q9P0M6	21	3	A	A	E	I	L	E	L	62
Q9Y608	21	3	D	V	R	L	R	K	L	572
P04075	22	3	V	V	P	L	A	G	T	118
P05064	22	12	V	V	P	L	A	G	T	118
P09972	22	3	V	V	P	L	A	G	T	118
P52272	22	3	G	G	S	F	A	G	S	636
P04075	23	3	V	A	P	G	K	G	I	29
P05064	23	12	V	A	P	G	K	G	I	29
P25205	23	3	G	S	S	G	V	G	L	377
P25206	23	12	G	S	S	G	V	G	L	377
P42932	23	12	A	K	H	F	S	G	L	24
P55008	23	3	G	G	K	A	F	G	L	14
P61759	23	12	A	K	D	G	C	G	L	9
Q7TQK5	23	12	V	K	T	V	V	G	L	171
Q99536	23	3	R	L	R	A	C	G	L	87
Q99PG2	23	12	S	R	P	L	M	G	L	296
Q9DB85	23	12	A	P	A	I	V	G	L	16
Q9DBR7	23	12	P	N	S	L	V	G	I	804
Q9Y2W1	23	3	S	G	K	W	E	G	L	473
O00479	24	3	A	K	G	D	A	K	G	11
P05204	24	3	A	E	G	D	A	K	G	11
P27773	24	12	C	K	R	L	A	P	E	65
P78527	24	3	S	L	M	Y	A	R	K	2745
Q14141	24	3	E	L	L	Q	S	Q	G	409
Q8K019	24	12	G	R	G	R	A	R	G	808
Q9H910	24	3	D	L	K	A	A	R	S	131
Q9Y5B0	24	3	I	R	T	G	A	R	G	787
O00479	25	3	K	G	D	A	K	G	D	12
O60361	25	3	G	R	V	M	L	G	E	77
O88569	25	12	M	G	G	P	Y	G	G	332
P05204	25	3	E	G	D	A	K	G	D	12
P15531	25	3	G	R	V	M	L	G	E	92
P22392	25	3	G	R	V	M	L	G	E	92
P22626	25	3	M	G	G	P	Y	G	G	332
P30041	25	3	G	G	L	L	L	G	D	8
P33176	25	3	P	S	A	I	R	G	G	942
P61247	25	3	S	G	K	A	T	G	D	243
Q60668	25	12	N	Y	Y	G	Y	G	D	330
O00479	26	3	K	R	K	A	K	G	D	8
P05204	26	3	K	R	K	A	E	G	D	8
P23588	26	3	A	A	S	I	F	G	G	362
P63017	26	12	T	E	R	L	I	G	D	52
Q8BGD9	26	12	A	A	S	I	F	G	G	362
Q91VL8	26	12	H	K	Y	L	L	G	N	195
Q99K48	26	12	G	Q	M	A	M	G	G	392
Q9NYB0	26	3	H	K	Y	L	L	G	D	198
O95232	27	3	V	C	G	A	F	L	I	199
P05213	27	12	F	H	P	E	Q	L	I	92
P05214	27	12	F	H	P	E	Q	L	I	92
P47791	27	12	S	S	F	D	Y	L	V	46
P68363	27	3	F	H	P	E	Q	L	I	92
P68366	27	3	F	H	P	E	Q	L	I	92
P68368	27	12	F	H	P	E	Q	L	I	92
P68369	27	12	F	H	P	E	Q	L	I	92
P68373	27	12	F	H	P	E	Q	L	I	92
Q13748	27	3	F	H	P	E	Q	L	I	92
Q52LJ0	27	3	C	P	Y	S	V	L	I	98
Q58FF7	27	3	Q	K	S	T	Y	Y	I	358
Q5SUF2	27	12	V	C	G	A	F	L	I	199
Q71U36	27	3	F	H	P	E	Q	L	I	92
Q8VDJ3	27	12	Q	G	L	S	I	M	V	128
Q9BQE3	27	3	F	H	P	E	Q	L	I	92
Q9JJZ2	27	12	F	H	P	E	Q	L	I	92
Q9NY65	27	3	F	H	P	E	Q	L	I	92
O75348	28	3	R	L	K	Q	A	K	E	37
P06748	28	3	D	D	E	E	A	E	E	187
P26583	28	3	K	T	M	S	A	K	E	55
P35579	28	3	P	I	L	E	A	F	G	221
P35749	28	3	P	I	L	E	A	F	G	228
Q62418	28	12	Q	K	E	R	A	M	S	276
Q7Z406	28	3	P	I	L	E	A	F	G	248
Q8TEA8	28	3	E	K	T	R	A	K	G	176
Q9UKY7	28	3	L	R	V	Q	A	M	Q	103
Q9UQ35	28	3	N	L	A	S	A	R	T	2246
O08788	29	12	Y	M	G	K	V	T	F	1252
O60814	29	3	K	G	S	K	K	A	V	18
O60869	29	3	A	K	S	K	Q	A	I	27
P06899	29	3	K	G	S	K	K	A	V	18
P23527	29	3	K	G	S	K	K	A	V	18
P58876	29	3	K	G	S	K	K	A	V	18
P60174	29	3	G	W	L	K	S	N	V	233
P62807	29	3	K	G	S	K	K	A	V	18
Q16778	29	3	K	G	S	K	K	A	V	18
Q6DN03	29	3	K	G	S	K	K	A	V	18
Q6DRA6	29	3	K	G	S	K	K	A	V	18
Q8CH02	29	12	I	P	G	K	P	T	A	372
Q8N257	29	3	K	G	S	K	K	A	V	18
Q8NI27	29	3	E	K	F	K	T	T	V	1345
Q8WXI9	29	3	N	R	L	K	N	A	F	464
Q93079	29	3	K	G	S	K	K	A	V	18
Q99877	29	3	K	G	S	K	K	A	V	18
Q99880	29	3	K	G	S	K	K	A	V	18
Q9CY58	29	12	P	G	A	K	S	A	A	54
Q9JIX8	29	12	F	K	R	K	I	S	V	825
Q9UKV3	29	3	F	K	R	K	I	S	V	825
O60814	30	3	S	K	K	A	V	T	K	20
O75822	30	3	E	T	F	G	V	N	N	139
O94776	30	3	V	K	D	L	V	A	Q	526
P06899	30	3	S	K	K	A	V	T	K	20
P11940	30	3	T	A	S	M	L	A	S	551
P23527	30	3	S	K	K	A	V	T	K	20
P27816	30	3	K	R	P	A	V	A	S	759
P30042	30	3	A	K	N	L	S	T	F	145
P33215	30	12	L	P	Q	P	V	T	T	358
P33778	30	3	S	K	K	A	I	T	K	20
P58876	30	3	S	K	K	A	V	T	K	20
P62807	30	3	S	K	K	A	V	T	K	20
Q05519	30	3	A	Q	S	L	I	S	A	234
Q06265	30	3	I	R	T	Q	T	T	S	416
Q13422	30	3	N	L	L	L	L	S	K	377
Q16778	30	3	S	K	K	A	V	T	K	20
Q61191	30	12	A	A	S	L	V	T	S	1061
Q6DN03	30	3	S	K	K	A	V	T	K	20
Q6DRA6	30	3	S	K	K	A	V	T	K	20
Q7Z5L9	30	3	A	S	V	S	S	S	A	244
Q8BTI8	30	12	I	P	A	A	S	A	A	2189
Q8JZX4	30	12	H	E	Q	G	L	S	T	262
Q8N257	30	3	S	K	K	A	V	T	K	20
Q93079	30	3	S	K	K	A	V	T	K	20
Q99877	30	3	S	K	K	A	V	T	K	20
Q99879	30	3	S	K	K	A	I	N	K	20
Q99880	30	3	S	K	K	A	V	T	K	20
Q9NUW8	30	3	P	R	Y	T	C	S	E	49
Q9UJZ1	30	3	V	Y	G	A	L	T	K	320
Q9UKY7	30	3	F	P	S	L	Q	S	T	200
Q9UPT8	30	3	N	A	T	G	S	S	A	1059
O60814	31	3	A	V	T	K	A	Q	K	23
O60841	31	3	A	T	V	K	A	M	Q	344
P04075	31	3	S	A	L	K	A	W	G	314
P06899	31	3	A	V	T	K	A	Q	K	23
P08249	31	12	E	V	V	K	A	K	A	241
P09602	31	12	P	K	R	K	A	E	G	7
P10412	31	3	V	K	K	K	A	R	K	25
P23527	31	3	A	V	T	K	A	Q	K	23
P33778	31	3	A	I	T	K	A	Q	K	23
P46087	31	3	P	A	G	K	A	E	G	687
P58876	31	3	A	V	T	K	A	Q	K	23
P62807	31	3	A	V	T	K	A	Q	K	23
P63325	31	12	A	D	K	K	A	E	A	141
Q16778	31	3	A	V	T	K	A	Q	K	23
Q6DN03	31	3	A	V	T	K	A	Q	K	23
Q6DRA6	31	3	A	V	T	K	A	Q	K	23
Q8IY81	31	3	A	E	M	K	A	Q	E	378
Q8N257	31	3	A	V	T	K	A	Q	K	23
Q8TBZ6	31	3	P	T	D	K	A	C	E	285
Q93079	31	3	A	V	T	K	A	Q	K	23
Q99877	31	3	A	V	T	K	A	Q	K	23
Q99879	31	3	A	I	N	K	A	Q	K	23
Q99880	31	3	A	V	T	K	A	Q	K	23
O08997	32	12	E	F	S	V	D	M	T	10
O14745	32	3	V	N	G	V	C	M	E	207
O43491	32	3	T	T	H	I	T	K	T	943
O60814	32	3	K	A	M	G	I	M	N	63
P06733	32	3	L	V	V	G	L	C	T	389
P06899	32	3	K	A	M	G	I	M	N	63
P09104	32	3	L	V	V	G	L	C	T	389
P11171	32	3	T	T	Q	I	T	K	T	805
P13929	32	3	L	V	V	G	L	C	T	389
P22234	32	3	P	G	K	V	L	L	Q	33
P23527	32	3	K	A	M	G	I	M	N	63
P33778	32	3	K	A	M	G	I	M	N	63
P57053	32	3	K	A	M	G	I	M	N	63
P58876	32	3	K	A	M	G	I	M	N	63
P60709	32	3	V	G	M	G	Q	K	D	50
P61978	32	3	E	L	R	I	L	L	Q	49
P62736	32	3	V	G	M	G	Q	K	D	52
P62807	32	3	K	A	M	G	I	M	N	63
P63261	32	3	V	G	M	G	Q	K	D	50
P63267	32	3	V	G	M	G	Q	K	D	51
P68032	32	3	V	G	M	G	Q	K	D	52
P68133	32	3	V	G	M	G	Q	K	D	52
Q14103	32	3	G	F	V	L	F	K	E	146
Q16778	32	3	K	A	M	G	I	M	N	63
Q53F19	32	3	A	K	R	F	H	F	R	98
Q5QNW6	32	3	K	A	M	G	I	M	N	63
Q8IWS0	32	3	D	R	S	P	H	R	S	202
Q8N257	32	3	K	A	M	G	I	M	N	63
Q93079	32	3	K	A	M	G	I	M	N	63
Q99877	32	3	K	A	M	G	I	M	N	63
Q99879	32	3	K	A	M	G	I	M	N	63
Q99880	32	3	K	A	M	G	I	M	N	63
Q9D0A3	32	12	N	T	G	F	L	M	S	97
Q9Y2J2	32	3	T	T	H	I	T	K	T	1024
O60814	33	3	M	G	I	M	N	S	F	65
P06899	33	3	M	G	I	M	N	S	F	65
P23527	33	3	M	G	I	M	N	S	F	65
P33778	33	3	M	G	I	M	N	S	F	65
P57053	33	3	M	G	I	M	N	S	F	65
P58876	33	3	M	G	I	M	N	S	F	65
P62807	33	3	M	G	I	M	N	S	F	65
Q16778	33	3	M	G	I	M	N	S	F	65
Q5QNW6	33	3	M	G	I	M	N	S	F	65
Q8N257	33	3	M	G	I	M	N	S	F	65
Q93079	33	3	M	G	I	M	N	S	F	65
Q99877	33	3	M	G	I	M	N	S	F	65
Q99879	33	3	M	G	I	M	N	S	F	65
Q99880	33	3	M	G	I	M	N	S	F	65
O14562	34	3	S	G	A	K	I	M	V	151
O43768	34	3	G	P	D	K	N	L	V	91
P00338	34	3	G	F	P	K	N	R	V	157
P07195	34	3	G	L	P	K	H	R	V	158
P09651	34	3	Q	L	R	K	L	F	I	17
P19623	34	3	N	P	R	K	V	L	I	98
P22626	34	3	Q	F	R	K	L	F	I	24
P51991	34	3	T	V	K	K	I	F	V	129
P51991	34	3	Q	L	R	K	L	F	I	38
P54819	34	3	E	P	M	K	D	D	I	166
P56211	34	3	A	P	D	K	T	E	V	86
Q12972	34	3	P	V	K	K	K	R	V	237
Q13151	34	3	Q	L	C	K	L	F	I	10
Q14AX6	34	12	G	S	M	K	D	R	V	145
Q32P51	34	3	Q	L	R	K	L	F	I	17
Q6IBS0	34	3	R	G	H	K	R	L	I	338
Q6ZMR3	34	3	G	F	P	K	N	R	V	157
Q80TQ2	34	12	S	H	N	K	P	K	V	335
Q8R2M2	34	12	P	G	N	K	K	Q	I	218
Q91Z53	34	12	R	L	M	K	V	F	V	10
Q9UQ80	34	3	V	V	T	K	Y	K	M	22
O43290	35	3	P	E	E	M	V	T	F	398
P00558	35	3	N	P	A	A	G	S	V	115
P07205	35	3	N	P	A	P	G	S	V	115
P16930	35	3	H	G	R	A	S	S	V	165
P23246	35	3	F	A	Q	H	G	T	F	485
P46821	35	3	P	A	V	P	V	S	F	1362
P55769	35	3	I	A	C	S	V	T	I	105
P63038	35	12	L	A	D	A	V	A	V	52
Q15233	35	3	F	P	R	P	V	T	V	223
Q3TWF6	35	12	P	Q	L	A	V	T	M	24
Q60598	35	12	R	Q	D	S	S	A	V	284
Q61545	35	12	Q	D	H	P	S	S	M	274
Q7Z3K3	35	3	M	K	V	T	S	S	I	363
Q96M27	35	3	T	G	T	T	S	A	I	189
Q9JKR6	35	12	R	K	T	P	V	T	V	71
Q9P289	35	3	A	H	S	P	V	A	V	7
P00558	36	3	R	A	S	L	S	K	L	156
P06396	36	3	G	L	G	L	S	Y	L	409
P07205	36	3	R	A	S	L	S	K	L	156
P25789	36	3	T	M	D	V	S	K	L	205
P46940	36	3	L	K	K	L	T	E	L	1468
P50479	36	3	K	P	T	A	S	K	L	241
P54105	36	3	E	E	G	L	S	H	L	176
P55010	36	3	K	Y	F	G	C	E	L	60
P59325	36	12	K	Y	F	G	C	E	L	60
Q01658	36	3	R	K	A	S	S	R	L	107
Q61189	36	12	E	E	G	L	S	H	L	175
Q63932	36	12	F	E	R	I	S	E	L	77
Q8CHG3	36	12	S	Q	T	M	C	Q	L	1422
Q8R2R3	36	12	S	Q	G	F	S	L	L	186
Q8WWM7	36	3	P	T	D	V	K	E	L	508
Q96K17	36	3	P	G	I	L	S	Q	L	104
Q9CQH7	36	12	P	G	I	L	S	Q	L	104
Q9DBG5	36	12	Q	N	Y	F	V	R	L	242
Q9NZZ3	36	3	D	K	K	I	S	R	L	37
Q9UMY1	36	3	S	Y	L	A	V	R	L	176
O00233	37	3	M	S	R	K	L	G	Q	125
P00558	37	3	S	L	S	K	L	G	D	158
P07205	37	3	S	L	S	K	L	G	D	158
P10809	37	3	D	L	G	K	V	G	E	346
P27816	37	3	V	R	S	K	V	G	S	940
P62158	37	3	V	F	D	K	D	G	N	97
P62204	37	12	V	F	D	K	D	G	N	97
P62263	37	3	S	G	M	K	I	G	R	127
Q14103	37	3	Y	F	S	K	F	G	E	121
Q14151	37	3	L	F	S	K	Y	G	K	431
Q15424	37	3	L	F	S	K	Y	G	K	430
Q99020	37	12	Y	F	T	K	F	G	E	99
Q99729	37	3	Y	F	T	K	F	G	E	93
P00558	38	3	G	D	V	Y	V	N	D	163
P07205	38	3	G	D	V	Y	V	N	D	163
P0CG38	38	3	H	P	I	L	L	T	E	806
P0CG39	38	3	H	P	I	L	L	T	E	769
P60709	38	3	H	P	V	L	L	T	E	106
P60710	38	12	H	P	V	L	L	T	E	106
P62736	38	3	H	P	T	L	L	T	E	108
P62737	38	12	H	P	T	L	L	T	E	108
P63260	38	12	H	P	V	L	L	T	E	106
P63261	38	3	H	P	V	L	L	T	E	106
P63267	38	3	H	P	T	L	L	T	E	107
P63268	38	12	H	P	T	L	L	T	E	107
P68032	38	3	H	P	T	L	L	T	E	108
P68033	38	12	H	P	T	L	L	T	E	108
P68133	38	3	H	P	T	L	L	T	E	108
P68134	38	12	H	P	T	L	L	T	E	108
Q04760	38	3	A	L	S	C	C	S	D	21
Q6S8J3	38	3	H	P	I	L	L	T	E	806
Q9BYX7	38	3	H	P	I	L	L	T	E	106
O00139	39	3	R	K	S	N	C	V	K	160
O15372	39	3	M	R	N	T	S	K	Q	269
O94804	39	3	M	K	K	E	V	K	N	665
P04350	39	3	T	M	D	S	V	R	S	77
P07437	39	3	T	M	D	S	V	R	S	77
P08238	39	3	G	S	F	T	V	R	A	168
P16949	39	3	K	R	A	S	G	Q	A	18
P49321	39	3	E	F	Q	S	C	L	N	569
P50502	39	3	F	V	K	M	C	K	Q	17
P62937	39	3	K	V	K	E	G	M	N	136
P67809	39	3	N	Y	Q	N	S	E	S	166
P68371	39	3	T	M	D	S	V	R	S	77
Q00839	39	3	S	P	V	N	V	K	K	9
Q13885	39	3	T	M	D	S	V	R	S	77
Q14151	39	3	L	G	E	T	C	K	S	225
Q14258	39	3	V	L	C	N	V	V	E	73
Q15424	39	3	L	G	E	T	C	K	S	226
Q58FF7	39	3	G	S	F	T	V	H	A	147
Q8N328	39	3	A	T	G	T	V	R	K	376
Q8NFI4	39	3	F	V	K	M	C	K	Q	17
Q99700	39	3	S	S	L	S	S	Y	T	422
Q9BVA1	39	3	T	M	D	S	V	R	S	77
Q9BYG3	39	3	Q	P	I	S	C	V	K	270
Q9NZI8	39	3	I	L	A	Q	V	K	Q	561
Q9UBT2	39	3	K	I	D	Q	C	R	T	414
Q9Y4L1	39	3	L	A	Q	S	V	Q	K	721
A2APB8	40	12	E	M	K	A	K	R	C	147
O00299	40	3	P	E	E	V	D	E	T	154
O08585	40	12	L	C	D	F	N	P	K	209
O70551	40	12	E	T	M	V	C	Q	S	425
P07900	40	3	E	Q	Y	A	W	E	S	163
P07901	40	12	E	Q	Y	A	W	E	S	163
P08238	40	3	E	Q	Y	A	W	E	S	158
P11499	40	12	E	Q	Y	A	W	E	S	158
P20290	40	3	_	_	_	M	R	R	T	3
P23528	40	3	D	M	K	V	R	K	S	22
P31946	40	3	M	A	A	A	M	K	A	29
P62746	40	12	A	Y	D	Y	L	E	C	158
Q14568	40	3	E	Q	Y	A	W	E	S	163
Q15651	40	3	E	P	K	P	R	K	T	45
Q60722	40	12	R	R	R	P	L	H	S	161
Q62159	40	12	A	F	G	Y	L	E	C	158
Q7TNV0	40	12	L	P	K	S	K	K	S	202
Q80YR7	40	12	S	K	T	L	L	R	E	155
Q8BG32	40	12	Q	T	E	A	L	K	C	288
Q8BLX7	40	12	R	L	N	L	M	K	T	61
Q8BMJ2	40	12	T	G	M	P	I	K	A	100
Q8CI51	40	12	N	L	S	A	D	Q	C	189
Q8N9S3	40	12	M	I	L	P	T	K	A	168
Q96RU3	40	3	T	Q	P	M	K	R	T	293
Q9DCB1	40	12	E	S	K	P	R	K	T	45
Q9EQU5	40	12	_	M	A	P	K	R	Q	5
Q9NQ29	40	3	L	D	Q	L	R	K	T	230
Q9QUI0	40	12	A	F	G	Y	M	E	C	158
Q9R0P5	40	12	D	M	K	V	R	K	C	22
P07900	41	3	Y	A	W	E	S	S	A	165
P07901	41	12	Y	A	W	E	S	S	A	165
P08238	41	3	Y	A	W	E	S	S	A	160
P11499	41	12	Y	A	W	E	S	S	A	160
P13010	41	3	A	E	G	S	V	T	S	587
P23193	41	3	A	R	E	E	S	T	S	108
P49321	41	3	T	L	V	E	S	S	T	678
P70271	41	12	T	S	R	R	S	S	V	119
Q14568	41	3	Y	A	W	E	S	S	A	165
Q569Z6	41	12	E	E	R	E	E	S	T	802
Q8BRT1	41	12	V	A	G	R	V	S	V	358
Q8R1X6	41	12	D	V	R	Q	S	S	S	371
Q99459	41	3	P	L	H	E	S	D	F	391
Q99MD9	41	12	T	L	V	E	S	S	T	664
Q9QXS1	41	12	F	R	S	R	S	S	S	4392
Q9QYF9	41	12	T	H	S	T	S	S	S	334
Q9Y2W1	41	3	Q	K	E	E	S	A	A	337
P05455	42	3	Q	G	K	K	T	K	F	363
P07900	42	3	G	E	T	K	D	Q	V	501
P07901	42	12	G	E	T	K	D	Q	V	502
P08238	42	3	G	E	S	K	E	Q	V	493
P11499	42	12	G	E	S	K	E	Q	V	493
P49321	42	3	P	E	D	K	V	Q	I	457
Q00839	42	3	A	G	F	K	K	Q	M	545
Q14980	42	3	D	L	G	K	F	Q	V	1701
Q15181	42	3	S	N	A	K	M	E	I	59
Q58FF7	42	3	G	E	S	K	E	Q	V	366
Q8BFR6	42	12	E	V	A	K	P	R	M	107
Q9CWV6	42	12	R	L	E	K	N	K	I	117
Q9D819	42	12	S	N	A	K	M	E	I	59
Q9DCE5	42	12	T	A	K	K	R	K	M	369
A6NHG4	43	3	_	_	_	M	P	F	L	3
O14745	43	3	L	N	A	V	R	L	L	88
O75937	43	3	V	D	K	A	Y	K	L	108
P00558	43	3	M	S	L	S	N	K	L	6
P07951	43	3	K	K	K	M	Q	M	L	10
P08865	43	3	F	R	E	P	R	L	L	121
P09874	43	3	L	S	N	M	K	I	L	395
P14625	43	3	F	G	T	N	I	K	L	493
P30046	43	3	_	_	_	M	P	F	L	3
P68104	43	3	T	D	K	P	L	R	L	247
Q05639	43	3	T	D	K	P	L	R	L	247
Q08170	43	3	T	R	T	E	Y	R	L	105
Q13243	43	3	V	R	T	E	N	R	L	109
Q13247	43	3	V	R	T	E	Y	R	L	111
Q13619	43	3	A	G	G	S	K	K	L	42
Q14008	43	3	V	R	R	E	F	Q	L	1485
Q15233	43	3	E	G	L	P	E	K	L	239
Q58FF3	43	3	F	G	T	N	I	K	L	150
Q5VTE0	43	3	T	D	K	P	L	R	L	247
Q8BR63	43	12	G	F	E	N	V	E	L	38
Q8TAQ2	43	3	E	T	Q	M	K	K	L	898
Q92922	43	3	E	T	Q	M	K	K	L	906
Q92974	43	3	S	R	G	T	D	R	L	908
Q9NVG8	43	3	T	D	Y	P	C	L	L	146
A2AGH6	44	12	T	M	T	P	L	S	A	2039
O15511	44	3	H	E	K	A	L	A	A	134
O43399	44	3	T	S	A	A	L	S	T	145
O89090	44	12	G	I	M	N	F	T	S	344
P07737	44	3	V	N	I	T	P	A	E	46
P08047	44	3	G	I	M	N	F	T	T	342
P14873	44	12	S	E	K	P	L	T	Q	2120
P20029	44	12	L	G	T	T	Y	S	C	41
P42167	44	3	K	P	L	T	R	A	E	329
P48678	44	12	S	H	S	S	Q	S	Q	409
P53396	44	3	A	N	F	L	L	N	A	440
P54727	44	3	A	T	T	T	T	T	S	269
P56671	44	12	G	T	T	A	V	A	A	261
P68431	44	3	R	K	S	A	P	A	T	32
P84243	44	3	R	K	S	A	P	S	T	32
Q13263	44	3	A	A	A	A	S	A	A	15
Q14978	44	3	A	A	V	V	V	S	K	578
Q16695	44	3	R	K	S	A	P	A	T	32
Q5T1J5	44	3	A	A	A	P	P	S	A	41
Q61207	44	12	V	Q	D	P	K	T	C	24
Q61545	44	12	R	Q	D	H	P	S	S	273
Q61792	44	12	Q	Q	Q	M	T	S	S	183
Q62073	44	12	S	V	R	M	I	T	T	439
Q62433	44	12	L	M	R	S	R	T	A	328
Q6P1H6	44	12	S	P	P	A	I	A	S	794
Q6ZPZ3	44	12	S	S	R	P	Q	A	S	843
Q71DI3	44	3	R	K	S	A	P	A	T	32
Q7M6Y3	44	12	A	V	S	S	L	A	S	310
Q8BIQ5	44	12	A	G	V	M	Q	A	Q	280
Q8BX02	44	12	G	L	K	A	L	T	T	370
Q8CHY6	44	12	A	Q	K	P	T	A	S	177
Q8R0F6	44	12	N	S	G	S	L	A	T	63
Q91V92	44	12	A	N	F	L	L	N	A	440
Q99KC8	44	12	M	R	F	Y	S	S	F	624
Q99PL5	44	12	Y	K	T	L	V	S	T	858
Q9CPW4	44	12	H	E	K	A	L	A	A	134
Q9D1L0	44	12	A	A	A	A	P	S	A	41
Q9D1R9	44	12	G	K	A	P	K	S	A	44
Q9DAU1	44	12	K	K	G	D	I	A	S	219
Q9P2E9	44	3	Y	K	T	L	V	S	T	655
Q9QZM0	44	12	G	G	N	P	F	A	T	304
Q9UHD9	44	3	G	G	N	P	F	A	S	293
Q9UI08	44	3	Q	R	P	E	D	A	S	241
Q9UK76	44	3	S	A	G	A	K	S	S	70
Q9WU42	44	12	K	G	H	V	L	S	Y	1248
Q9Y2V2	44	3	P	P	T	H	Q	A	S	16
Q9Y6H1	44	3	A	A	A	P	P	S	A	41
P00441	45	3	N	T	A	G	C	T	S	59
P06733	45	3	W	Q	K	F	T	A	S	309
P07900	45	3	Q	Y	A	W	E	S	S	164
P08107	45	3	I	F	E	V	K	A	T	221
P08238	45	3	Q	Y	A	W	E	S	S	159
P08249	45	12	V	V	K	A	K	A	G	242
P11142	45	3	I	F	E	V	K	S	T	221
P17066	45	3	V	F	E	V	K	A	T	223
P30101	45	3	D	F	G	L	E	S	T	318
P34931	45	3	I	F	E	V	K	A	T	223
P40926	45	3	V	V	K	A	K	A	G	242
P46100	45	3	L	Y	D	L	K	T	Q	769
P46821	45	3	T	A	A	V	M	A	A	810
P48741	45	3	V	F	E	V	K	A	T	223
P54652	45	3	I	F	E	V	K	S	T	224
P55884	45	3	E	E	V	G	I	A	E	58
P62244	45	3	F	I	V	L	T	T	S	106
P63220	45	3	_	_	_	M	Q	N	D	3
P82979	45	3	F	G	I	V	T	S	S	186
Q14244	45	3	S	A	S	V	K	T	S	469
Q14568	45	3	Q	Y	A	W	E	S	S	164
Q8CGZ0	45	12	S	S	E	Y	D	T	S	402
Q99832	45	3	P	R	Q	L	C	D	N	451
Q9D1J3	45	12	F	G	I	V	T	S	S	186
Q9D1M7	45	12	G	A	V	C	R	A	E	25
Q9D9K3	45	12	F	S	V	L	L	S	S	134
Q9JKR6	45	12	R	F	L	G	D	S	A	84
Q9NR30	45	3	P	G	K	L	R	S	D	7
Q9Z266	45	12	G	S	A	A	V	S	G	10
O00425	46	3	P	T	Q	F	V	G	A	208
O08553	46	12	G	F	S	L	S	G	A	543
O14745	46	3	G	P	S	G	Y	G	F	165
P07900	46	3	H	S	Q	F	I	G	Y	215
P08238	46	3	H	S	Q	F	I	G	Y	210
P17742	46	12	H	R	I	I	P	G	F	59
P59325	46	12	P	T	K	Y	F	G	C	58
P61979	46	12	P	Q	G	G	S	G	Y	368
Q00839	46	3	A	P	Q	C	L	G	K	564
Q02880	46	3	D	E	E	F	S	G	A	1280
Q07666	46	3	K	F	N	F	V	G	K	174
Q14194	46	3	N	F	S	L	S	G	A	543
Q58FF8	46	3	H	S	Q	F	L	G	Y	132
Q9BXP5	46	3	L	C	P	L	S	G	K	719
Q9NZI8	46	3	P	T	Q	Y	V	G	A	208
Q9QXS6	46	12	N	A	E	P	V	G	T	160
O76021	47	3	P	E	S	K	K	E	Q	338
O76021	47	3	P	K	I	K	E	E	A	437
O94804	47	3	I	N	A	K	K	K	F	607
P07900	47	3	K	K	I	K	E	K	Y	283
P08238	47	3	K	K	I	K	E	K	Y	275
P09429	47	3	A	K	L	K	E	K	Y	154
P16401	47	3	S	P	A	K	K	K	A	23
P17742	47	12	V	F	G	K	V	K	E	133
P22626	47	3	E	Y	G	K	I	D	T	139
P26583	47	3	A	K	L	K	E	K	Y	154
P26583	47	3	A	K	E	K	S	K	F	59
P29401	47	3	D	Q	Q	K	L	Q	A	13
P30681	47	12	A	K	G	K	S	E	A	169
P33991	47	3	L	S	N	K	V	E	A	754
P43276	47	12	S	P	A	K	K	K	T	23
P51991	47	3	K	Y	G	K	I	E	T	153
P62826	47	3	K	D	R	K	V	K	A	132
P62937	47	3	V	F	G	K	V	K	E	133
P63313	47	3	D	K	A	K	L	K	K	19
P63313	47	3	K	L	K	K	T	E	T	22
Q01081	47	3	V	Y	V	K	F	R	R	118
Q14566	47	3	D	T	N	K	S	R	F	199
Q14568	47	3	K	K	T	K	E	K	Y	282
Q15050	47	3	A	T	N	K	Q	M	R	292
Q16181	47	3	V	K	E	K	V	Q	K	370
Q58FF8	47	3	K	K	I	K	E	K	Y	197
Q5QNW6	47	3	A	V	T	K	V	Q	K	23
Q96C19	47	3	F	E	A	K	V	Q	A	199
Q96PU8	47	3	R	V	R	K	D	M	Y	56
Q9BY42	47	3	G	P	S	K	V	K	T	224
A2AAY5	48	12	G	G	L	G	P	R	V	826
O14745	48	3	Q	D	R	I	V	E	V	201
O54988	48	12	Q	E	V	F	F	K	M	1203
O70591	48	12	T	R	K	C	Y	R	M	72
P07864	48	3	G	L	P	V	T	R	V	157
P07900	48	3	Q	K	H	I	Y	Y	I	493
P08238	48	3	Q	K	S	I	Y	Y	I	485
P09622	48	3	T	D	G	M	V	K	I	440
P10809	48	3	G	V	A	V	L	K	V	405
P13639	48	3	I	Q	C	P	E	Q	V	754
P19338	48	3	E	L	T	G	L	K	V	370
P24452	48	12	I	R	K	L	Y	Q	V	143
P29692	48	3	R	R	F	Y	E	Q	M	28
P31146	48	3	S	S	K	F	R	H	V	13
P35979	48	12	S	G	T	I	K	E	I	131
P37804	48	12	L	Q	E	G	K	H	V	173
P39748	48	3	L	D	D	F	F	K	V	345
P39749	48	12	L	D	D	F	F	K	V	343
P40121	48	3	I	K	K	L	Y	Q	V	141
P48643	48	3	D	F	E	L	I	K	V	210
P63038	48	12	G	V	A	V	L	K	V	405
P80316	48	12	D	F	E	L	I	K	V	210
Q01995	48	3	L	Q	E	G	K	H	V	173
Q08093	48	12	M	K	A	G	Q	C	V	164
Q14444	48	3	T	E	A	M	K	Q	I	56
Q5TAX3	48	3	E	S	K	A	V	Q	V	27
Q60596	48	12	A	S	P	V	P	K	V	232
Q61598	48	12	K	D	I	Y	K	R	M	423
Q6EDY6	48	12	G	R	R	Y	V	Q	V	1162
Q8CE50	48	12	G	E	S	V	K	H	V	228
Q8K409	48	12	I	N	F	L	T	R	V	102
Q8VDJ3	48	12	K	S	N	L	I	R	I	482
Q96CF2	48	3	E	K	Q	L	T	Q	I	81
Q96I24	48	3	A	D	K	P	L	R	I	213
Q96KP4	48	3	T	V	I	P	R	K	V	335
Q9BXP5	48	3	D	A	A	V	I	K	M	256
Q9CQX4	48	12	S	Q	A	P	R	K	V	24
Q9WU56	48	12	I	L	G	L	K	R	V	181
Q9Z248	48	12	D	K	P	F	K	C	V	323
O00479	49	3	K	K	A	S	A	K	K	47
P07900	49	3	G	Y	M	A	A	K	K	631
P08238	49	3	G	Y	M	M	A	K	K	623
P16949	49	3	F	S	K	M	A	E	E	98
P27797	49	3	V	T	K	A	A	E	K	354
P31146	49	3	F	G	Q	P	A	K	A	20
P42677	49	3	_	M	P	L	A	K	D	5
P46976	49	3	G	E	I	P	A	M	A	311
P78347	49	3	M	A	Q	V	A	M	S	6
Q02878	49	3	H	L	T	D	A	Y	F	216
Q14978	49	3	K	Q	V	V	A	K	A	251
Q15651	49	3	R	K	T	S	A	K	K	49
Q16630	49	3	E	M	D	T	A	R	T	406
Q71UM5	49	3	_	M	P	L	A	R	D	5
Q7KZF4	49	3	E	K	V	W	A	H	Y	660
Q96I25	49	3	M	G	G	A	A	I	A	175
Q96PK6	49	3	A	S	Y	A	A	Q	Q	531
Q9GZP4	49	3	C	R	C	A	A	E	R	17
Q9Y2W1	49	3	E	K	K	M	A	D	F	424
O60216	50	3	A	K	R	K	R	K	L	323
P07900	50	3	M	A	A	K	K	H	L	633
P08238	50	3	M	M	A	K	K	H	L	625
P16949	50	3	P	P	K	K	K	D	L	44
P26885	50	3	A	E	G	K	R	K	L	30
P45878	50	12	A	E	G	K	R	K	L	28
P55769	50	3	H	L	T	K	K	L	L	22
Q04323	50	3	E	Q	T	K	R	M	L	98
Q93045	50	3	S	P	K	K	K	D	L	78
Q9BZE4	50	3	I	R	E	K	K	K	L	492
Q9CXW4	50	12	R	I	R	K	L	C	L	21
O94804	51	3	Q	E	Q	L	K	L	M	659
P06744	51	3	I	P	C	D	F	L	I	407
P07900	51	3	A	K	K	H	L	E	I	635
P08113	51	12	E	K	N	L	L	H	V	146
P08238	51	3	A	K	K	H	L	E	I	627
P16949	51	3	D	L	S	L	E	E	I	49
P17026	51	3	L	R	Q	H	M	K	V	187
P23246	51	3	Q	E	E	L	R	R	M	548
P26038	51	3	M	E	R	L	K	Q	I	353
P26638	51	12	D	L	D	L	F	R	V	9
P30740	51	3	A	T	F	C	M	L	M	346
P39019	51	3	L	E	G	L	K	M	V	112
P49591	51	3	D	L	D	L	F	R	V	9
P51858	51	3	D	E	E	G	K	L	V	139
P54725	51	3	Q	M	N	Y	I	Q	V	315
P54727	51	3	H	M	N	Y	I	Q	V	361
P61289	51	3	M	A	S	L	L	K	V	6
P62158	51	3	I	R	E	A	F	R	V	91
P62753	51	3	L	S	V	L	N	L	V	111
P62937	51	3	M	V	N	P	T	V	F	6
P68104	51	3	L	E	A	L	D	C	I	234
Q06830	51	3	S	F	R	G	L	F	I	131
Q06830	51	3	F	R	G	L	F	I	I	132
Q0P6D6	51	3	K	K	K	I	E	K	I	804
Q13162	51	3	T	L	R	G	L	F	I	203
Q13162	51	3	L	R	G	L	F	I	I	204
Q13428	51	3	K	P	P	L	I	F	V	961
Q14847	51	3	T	P	E	L	Q	R	I	109
Q15185	51	3	I	D	L	F	H	C	I	58
Q15233	51	3	W	K	A	L	I	E	M	276
Q15233	51	3	Q	E	E	L	R	R	M	325
Q2WGJ9	51	3	_	M	F	G	L	K	V	5
Q3U0V1	51	12	V	Q	K	A	K	M	M	207
Q4G0J3	51	3	R	S	K	V	K	K	I	314
Q5VTE0	51	3	L	E	A	L	D	C	I	234
Q69ZW3	51	12	Q	E	W	F	M	L	V	1122
Q8VHX6	51	12	K	I	P	G	N	W	F	2165
Q93045	51	3	D	L	S	L	E	E	I	83
Q99MS7	51	12	Q	E	W	F	T	L	V	1604
Q9CQQ8	51	12	D	P	L	L	N	L	V	46
Q9H169	51	3	D	P	S	L	E	E	I	93
Q9H446	51	3	D	A	E	L	L	E	I	164
Q9HB71	51	3	M	N	V	L	K	K	I	197
Q9UI08	51	3	G	A	K	L	R	R	V	234
Q9ULG1	51	3	K	A	K	L	K	K	V	224
Q9UN86	51	3	P	N	F	G	F	V	V	377
Q9Y266	51	3	E	T	S	G	P	Q	I	103
Q9Y446	51	3	L	R	K	L	I	F	I	750
Q9Y6X0	51	3	L	T	V	I	T	P	V	582
P07900	52	3	Y	E	T	A	L	L	S	672
P08237	52	3	K	A	I	A	V	L	T	21
P08238	52	3	F	E	T	A	L	L	S	664
P17742	52	12	I	P	G	F	M	C	Q	62
P17858	52	3	K	A	I	G	V	L	T	21
P23246	52	3	T	Q	R	C	R	L	F	299
P24369	52	12	I	K	D	F	M	I	Q	102
P27797	52	3	F	G	K	F	V	L	S	51
P62633	52	3	R	E	Q	C	C	Y	N	99
Q01813	52	3	K	A	I	G	V	L	T	30
Q505F5	52	12	D	P	N	L	T	L	S	536
Q80YR4	52	12	G	G	S	C	V	L	C	29
Q9CR95	52	12	G	Q	T	I	K	L	S	161
Q9JMG1	52	12	H	D	R	V	T	L	E	75
O14745	53	3	S	G	Y	G	F	N	L	167
O43516	53	3	G	S	T	S	R	A	L	394
P07900	53	3	L	S	S	G	F	S	L	677
P08238	53	3	L	S	S	G	F	S	L	669
P09874	53	3	Q	L	K	G	F	S	L	185
P14618	53	3	R	P	V	A	V	A	L	111
P26038	53	3	Q	K	H	L	K	A	L	524
P26041	53	12	Q	K	H	L	K	A	L	524
P26373	53	3	N	K	S	T	E	S	L	109
P28301	53	12	V	F	S	L	L	S	L	53
P29401	53	3	Q	Q	K	L	Q	A	L	14
P29401	53	3	N	I	R	M	P	S	L	305
P30613	53	3	R	P	V	A	I	A	L	154
P46013	53	3	L	T	D	L	K	S	L	969
P67936	53	3	M	A	G	L	N	S	L	6
Q12906	53	3	P	D	T	P	L	A	L	595
Q14151	53	3	S	S	K	A	D	S	L	287
Q15424	53	3	S	S	K	A	D	S	L	288
Q62188	53	12	D	G	P	V	F	D	L	505
Q8K1J5	53	12	G	S	M	L	R	A	L	87
Q9DBR7	53	12	A	P	S	T	T	T	L	648
Q9P219	53	3	Q	S	D	M	E	T	L	547
Q9UKY7	53	3	E	T	E	E	R	S	L	8
Q9Y2R9	53	3	S	L	M	I	Q	T	L	114
P07900	54	3	R	M	I	K	L	G	L	695
P08238	54	3	R	M	I	K	L	G	L	687
P10809	54	3	N	R	L	K	V	G	L	294
P10809	54	3	E	D	Q	K	I	G	I	464
P17742	54	12	G	K	V	K	E	G	M	135
P17987	54	3	T	K	M	K	L	G	V	249
P31146	54	3	Y	M	P	K	R	G	L	326
P62937	54	3	G	K	V	K	E	G	M	135
P63038	54	12	N	R	L	K	V	G	L	294
P68363	54	3	T	G	F	K	V	G	I	354
P68366	54	3	T	G	F	K	V	G	I	354
P70195	54	12	V	V	Y	K	D	G	I	54
Q13748	54	3	T	G	F	K	V	G	I	354
Q3UMF0	54	12	V	N	G	K	S	G	L	1260
Q6PEY2	54	3	T	G	F	K	V	G	I	354
Q71U36	54	3	T	G	F	K	V	G	I	354
Q99436	54	3	V	V	Y	K	D	G	I	54
Q9BQE3	54	3	T	G	F	K	V	G	I	354
Q9BRD0	54	3	S	G	A	K	T	G	L	429
Q9NY65	54	3	T	G	F	K	V	G	I	354
P08113	55	12	A	I	Q	L	D	G	L	60
P08133	55	3	R	K	A	M	K	G	L	378
P08758	55	3	R	K	A	M	K	G	L	30
P13716	55	3	S	H	G	H	C	G	L	133
P14211	55	12	L	E	K	D	K	G	L	65
P14625	55	3	A	I	Q	L	D	G	L	60
P28066	55	3	G	C	A	M	S	G	L	80
P42768	55	3	S	S	R	Y	R	G	L	214
P51665	55	3	V	H	G	L	K	G	L	200
P82979	55	3	E	C	L	A	R	G	L	24
P97855	55	12	V	V	Q	V	M	G	L	96
Q12906	55	3	V	L	Q	D	M	G	L	466
Q14320	55	3	K	S	S	T	V	G	L	66
Q14684	55	3	S	L	E	L	C	G	L	584
Q5SFM8	55	12	R	P	N	L	I	G	L	520
Q80VJ2	55	12	P	Q	F	S	Y	G	L	36
Q8C1D8	55	12	S	R	P	I	F	G	L	638
Q8R317	55	12	G	L	S	S	L	G	L	153
Q8R4R6	55	12	D	I	S	S	P	G	L	102
Q99459	55	3	R	L	G	L	L	G	L	482
A5A3E0	56	3	S	S	L	E	K	S	Y	939
O70494	56	12	R	L	R	R	V	A	C	601
P00558	56	3	V	V	M	R	V	D	F	24
P09041	56	12	V	I	M	R	V	D	F	24
P09411	56	12	V	V	M	R	V	D	F	24
P26583	56	3	P	Y	E	Q	K	A	A	148
P60709	56	3	S	S	L	E	K	S	Y	239
P62736	56	3	S	S	L	E	K	S	Y	241
P62937	56	3	P	L	G	R	V	S	F	21
P63261	56	3	S	S	L	E	K	S	Y	239
P63267	56	3	S	S	L	E	K	S	Y	240
P68032	56	3	S	S	L	E	K	S	Y	241
P68133	56	3	S	S	L	E	K	S	Y	241
Q562R1	56	3	S	S	P	E	R	S	Y	240
Q6S8J3	56	3	S	S	L	E	K	S	Y	939
Q99LJ0	56	12	P	P	M	R	V	S	A	309
Q9BYX7	56	3	S	S	V	E	K	S	Y	239
P06733	57	3	G	L	F	R	A	A	V	34
P09104	57	3	G	L	F	R	A	A	V	34
P13929	57	3	G	R	F	R	A	A	V	34
P31947	57	3	_	M	E	R	A	S	L	5
Q00839	57	3	E	R	L	Q	A	A	L	41
Q02790	57	3	Q	A	F	S	A	A	I	338
Q05682	57	3	S	T	H	Q	A	A	I	670
Q8IZQ5	57	3	R	K	A	E	A	A	V	13
Q9NPA8	57	3	A	Q	M	R	A	A	I	15
Q9Y2W2	57	3	M	M	V	R	A	A	V	43
O95391	58	3	Y	N	S	M	Y	E	T	557
P06733	58	3	V	M	V	S	H	R	S	372
P06748	58	3	K	A	P	V	K	K	S	194
P06748	58	3	A	K	N	A	Q	K	S	206
P06748	58	3	A	Q	K	S	N	Q	N	209
P09104	58	3	V	M	V	S	H	R	S	372
P13929	58	3	V	M	V	S	H	R	S	372
P14625	58	3	I	R	D	M	L	R	R	699
P16949	58	3	K	D	L	S	L	E	E	48
P18858	58	3	S	I	M	S	F	F	H	9
P22626	58	3	M	E	K	T	L	E	T	6
P26358	58	3	E	M	P	S	P	K	K	716
P27797	58	3	T	K	A	A	E	K	Q	355
P35579	58	3	V	A	S	S	H	K	S	199
P42696	58	3	V	P	V	P	K	Q	T	77
P61081	58	3	K	L	F	S	L	K	Q	8
P61978	58	3	I	I	T	T	Q	V	T	392
P61978	58	3	N	I	K	A	L	R	T	69
P62280	58	3	T	E	R	A	Y	Q	K	11
P63313	58	3	T	L	P	T	K	E	T	33
Q00341	58	3	E	E	N	A	V	H	S	918
Q02878	58	3	L	R	K	M	P	R	Y	114
Q13435	58	3	P	M	A	M	T	Q	K	842
Q13509	58	3	L	L	I	S	K	V	R	155
Q14152	58	3	_	M	P	A	Y	F	Q	5
Q58FF3	58	3	I	R	D	M	L	R	R	338
Q6PGH2	58	12	K	N	I	P	K	R	T	60
Q8NC51	58	3	G	R	R	P	D	Q	Q	115
Q8NF50	58	3	A	L	L	D	P	R	S	878
Q93045	58	3	K	D	L	S	L	E	E	82
Q9BXT5	58	3	E	F	A	D	L	K	K	2002
Q9CQJ6	58	12	C	S	L	P	T	E	Y	42
Q9CY58	58	12	G	R	R	P	D	Q	Q	115
Q9GZT3	58	3	V	Q	V	H	T	R	R	94
Q9H169	58	3	R	D	P	S	L	E	E	92
Q9NZ63	58	3	D	A	D	M	M	K	Y	117
Q9UKL0	58	3	_	_	_	M	V	E	K	3
Q9Y3P9	58	3	Q	T	A	N	K	V	E	957
Q9Y3Y2	58	3	I	R	A	S	M	Q	Q	42
P06733	59	3	A	D	L	V	V	G	L	387
P09104	59	3	A	D	L	V	V	G	L	387
P09382	59	3	_	_	M	A	C	G	L	4
P0CG12	59	3	N	P	R	P	S	G	L	242
P0CG14	59	12	N	P	R	P	V	G	L	195
P13929	59	3	A	D	L	V	V	G	L	387
P17182	59	12	A	D	L	V	V	G	L	387
P17183	59	12	A	D	L	V	V	G	L	387
P21550	59	12	A	D	L	V	V	G	L	387
P54823	59	12	N	P	V	I	M	G	L	13
Q15424	59	3	A	E	T	L	S	G	L	7
Q6FI81	59	3	A	L	T	L	S	G	L	123
Q6PAR5	59	12	L	E	S	C	S	G	L	743
Q8CGC7	59	12	K	S	Q	G	S	G	L	996
Q9Y5B0	59	3	R	D	G	L	C	G	L	543
O14828	60	3	S	A	A	A	A	T	A	96
P06733	60	3	V	P	S	G	A	S	T	40
P09104	60	3	V	P	S	G	A	S	T	40
P09132	60	3	V	M	L	Y	A	A	E	109
P10412	60	3	K	K	A	L	A	A	A	68
P13929	60	3	V	P	S	G	A	S	T	40
P15864	60	12	K	K	A	L	A	A	A	68
P16402	60	3	K	K	A	L	A	A	A	69
P16403	60	3	K	K	A	L	A	A	A	68
P22492	60	3	K	K	A	L	A	A	A	72
P31949	60	3	N	T	E	L	A	A	F	49
P43274	60	12	K	K	A	L	A	A	A	68
P43275	60	12	K	K	S	L	A	A	A	70
P43277	60	12	K	K	A	L	A	A	A	69
P54578	60	3	S	G	E	M	A	S	A	148
P70670	60	12	A	Q	L	A	A	A	A	2028
Q02539	60	3	K	K	A	L	A	A	A	71
Q07133	60	12	K	K	A	L	A	A	A	70
Q08378	60	3	_	M	D	G	A	S	A	5
Q13765	60	3	A	Q	L	A	A	A	A	56
Q15365	60	3	Q	P	M	P	A	S	S	189
Q5T6F2	60	3	D	G	S	L	A	N	N	859
Q60817	60	12	A	Q	L	A	A	A	A	56
Q9EQH3	60	12	Q	C	A	L	A	A	S	657
Q9EQH3	60	12	C	A	L	A	A	S	K	658
Q9P0M6	60	3	I	E	Y	L	A	A	E	58
Q9UKV3	60	3	S	V	V	S	A	T	K	830
Q9UKX7	60	3	T	F	S	M	A	S	E	31
P00441	61	3	A	G	C	T	S	A	G	61
P06733	61	3	P	S	G	A	S	T	G	41
P09104	61	3	P	S	G	A	S	T	G	41
P13929	61	3	P	S	G	A	S	T	G	41
P23528	61	3	S	G	V	A	V	S	D	8
P49321	61	3	D	G	A	S	S	S	N	706
O75822	62	3	A	K	E	T	F	G	V	137
P06733	62	3	S	G	A	S	T	G	I	42
P09104	62	3	S	G	A	S	T	G	I	42
P13929	62	3	S	G	A	S	T	G	I	42
P14211	62	12	G	N	E	T	W	G	V	348
P27797	62	3	G	N	E	T	W	G	V	348
P46779	62	3	H	R	K	T	V	G	V	50
Q3TIV5	62	12	D	V	E	E	T	G	I	346
Q9ET54	62	12	L	G	L	P	K	G	V	883
B2RPK0	63	3	P	R	G	K	M	S	S	14
O60506	63	3	Q	G	T	K	V	A	D	113
P09429	63	3	P	R	G	K	M	S	S	14
P19324	63	12	T	A	E	K	L	S	S	36
P19338	63	3	L	P	Y	K	V	T	Q	405
P26583	63	3	P	R	G	K	M	S	S	14
P31942	63	3	W	V	M	K	H	N	G	8
P62979	63	3	K	R	K	K	K	S	Y	84
Q01085	63	3	P	A	P	K	S	T	Q	183
Q13442	63	3	T	T	K	K	V	T	Q	97
Q62481	63	12	R	P	R	K	V	S	T	102
Q8VHX6	63	12	S	I	P	K	F	S	S	2633
Q9DAW9	63	12	G	T	N	K	C	A	S	174
Q9JMG7	63	12	S	K	R	K	K	S	Y	148
Q9P2E9	63	3	N	Q	G	K	K	T	E	522
Q9Y3E1	63	3	S	K	R	K	K	S	Y	149
O88286	64	12	A	L	A	K	V	L	S	1147
P05204	64	3	_	M	P	K	R	K	A	5
P07237	64	3	A	A	G	K	L	K	A	71
P09602	64	12	_	M	P	K	R	K	A	5
P11021	64	3	Q	L	V	K	E	F	F	378
P23396	64	3	K	K	R	K	F	V	A	12
P24288	64	12	_	_	M	K	D	C	S	4
P49411	64	3	A	I	T	K	I	L	A	81
P51991	64	3	L	T	V	K	K	I	F	128
P58871	64	12	E	F	G	K	R	D	S	865
P78559	64	3	L	L	E	K	T	K	A	1619
Q00839	64	3	A	G	G	K	K	K	A	215
Q00839	64	3	P	P	E	K	K	Q	N	683
Q04917	64	3	I	E	Q	K	T	M	A	71
Q13123	64	3	K	R	K	K	M	E	A	546
Q14103	64	3	E	P	V	K	K	I	F	184
Q562R1	64	3	M	G	Q	K	D	C	Y	53
Q60598	64	12	A	S	Q	K	D	Y	S	154
Q86XP3	64	3	G	K	G	K	K	L	N	651
Q8BFZ3	64	12	M	G	Q	K	D	C	Y	53
Q8BTM8	64	12	K	P	S	K	V	K	A	1071
Q8BTM8	64	12	D	A	S	K	V	K	A	876
Q8K2Q9	64	12	T	S	L	K	E	Q	A	19
Q8VEK3	64	12	P	P	E	K	K	Q	N	659
Q9P2K5	64	3	S	D	L	K	E	K	S	70
O15534	65	3	L	M	T	A	L	R	E	143
O75874	65	3	F	P	Y	V	E	L	D	37
O94804	65	3	Q	L	K	L	M	K	K	661
O95865	65	3	S	H	A	L	I	R	G	17
P06454	65	3	T	K	D	L	K	E	K	19
P08238	65	3	S	K	N	L	K	L	G	439
P09874	65	3	K	E	A	L	K	K	Q	197
P14625	65	3	Q	N	V	A	K	E	G	594
P15532	65	12	K	P	G	T	I	R	G	105
P17987	65	3	K	T	K	M	K	L	G	248
P22626	65	3	H	L	R	D	Y	F	E	132
P26038	65	3	M	E	R	A	M	L	E	323
P26641	65	3	F	A	H	L	P	K	S	285
P35241	65	3	L	E	R	A	Q	L	E	323
P46013	65	3	D	M	K	A	F	M	G	2283
P46013	65	3	A	K	V	L	M	Q	N	3184
P46777	65	3	A	H	A	A	I	R	E	248
P56959	65	12	M	G	G	S	D	R	G	252
P56959	65	12	R	G	G	G	D	R	G	495
P58871	65	12	S	Q	S	L	L	E	G	1447
P61978	65	3	T	I	K	L	F	Q	E	182
P62633	65	3	Q	C	C	Y	N	C	G	101
P62857	65	3	K	G	P	V	R	E	G	52
P63241	65	3	Q	L	I	G	I	Q	D	95
P67809	65	3	G	E	T	V	E	F	D	111
Q01768	65	12	K	P	G	T	I	R	G	105
Q01844	65	3	M	P	P	P	L	R	G	471
Q32MZ4	65	3	D	M	L	L	E	L	E	202
Q6PGH2	65	12	H	V	L	L	C	E	G	119
Q8BGD9	65	12	D	Y	P	P	R	R	G	215
Q8IWJ2	65	3	V	K	K	L	Q	E	E	185
Q8R1S4	65	12	L	N	A	I	R	R	G	741
Q8VDD5	65	12	K	N	K	L	R	R	G	1923
Q96AT1	65	3	E	R	V	G	Y	R	E	28
Q9CY58	65	12	M	P	G	H	L	Q	E	6
Q9NTI5	65	3	L	T	K	L	V	Q	E	1239
Q9NYL9	65	3	F	S	N	V	V	K	G	169
A2A432	66	12	Q	E	V	R	S	A	T	98
O08784	66	12	H	W	Q	Q	T	S	E	57
O35126	66	12	H	A	E	R	V	A	A	1017
O43242	66	3	E	M	K	E	E	A	A	41
O75717	66	3	A	K	G	E	T	A	S	1074
P04075	66	3	T	N	G	E	T	T	T	124
P07814	66	3	L	Y	D	E	V	A	A	831
P09972	66	3	T	D	G	E	T	T	T	124
P26358	66	3	T	P	R	R	S	K	S	142
P49773	66	3	A	K	A	Q	V	A	R	11
P63005	66	12	A	K	E	E	F	T	S	80
Q61545	66	12	Y	S	Q	Q	S	S	S	259
Q6NXN1	66	12	I	L	K	R	P	T	S	67
Q6P9Q6	66	12	H	V	R	E	V	A	T	1078
Q6ZU35	66	3	K	K	K	R	H	S	S	873
Q76KJ5	66	12	L	R	P	R	F	S	A	151
Q8C863	66	12	D	D	T	R	V	S	T	176
Q921U8	66	12	R	H	S	Q	R	A	A	655
Q92797	66	3	L	P	K	E	T	A	A	1232
Q9UBW5	66	3	L	R	T	R	T	A	S	394
Q9Y285	66	3	K	H	W	E	L	T	A	64
A1X283	67	3	K	P	F	L	S	N	S	810
O08638	67	12	A	N	P	I	L	E	A	226
O15355	67	3	G	L	N	L	S	R	A	398
O54988	67	12	Q	P	A	V	C	E	A	615
O70400	67	12	L	Q	E	I	L	E	S	222
P04075	67	3	Y	A	S	I	C	Q	Q	179
P04406	67	3	A	E	Y	V	V	E	S	97
P09972	67	3	Y	A	S	I	C	Q	Q	179
P15927	67	3	A	G	G	Y	T	Q	S	22
P16333	67	3	V	K	N	L	K	D	T	73
P22102	67	3	R	S	A	G	V	Q	C	92
P22234	67	3	V	Y	E	L	L	D	S	26
P23246	67	3	N	L	S	L	L	R	R	286
P25787	67	3	S	V	G	I	K	A	A	40
P26883	67	12	Q	T	C	V	V	H	Y	26
P33992	67	3	G	I	F	Y	S	D	S	13
P47930	67	12	R	P	G	V	I	K	T	104
P58871	67	12	Q	M	G	W	S	D	S	1189
P62942	67	3	Q	T	C	V	V	H	Y	26
P78371	67	3	G	A	T	I	L	K	N	72
Q14739	67	3	G	N	S	I	S	R	Y	131
Q3UPL0	67	12	R	D	R	L	C	K	A	787
Q3UTQ8	67	12	I	H	P	L	S	Q	A	881
Q61048	67	12	S	S	L	G	V	A	A	348
Q62193	67	12	R	G	G	Y	T	Q	S	22
Q6P9R4	67	12	Q	L	L	L	S	K	F	938
Q6URW6	67	12	A	N	P	I	L	E	A	250
Q8BTM8	67	12	D	T	S	G	V	Q	C	1259
Q8K2K6	67	12	T	N	P	F	V	A	A	437
Q8R0F6	67	12	G	S	Q	V	V	K	T	71
Q8VDD5	67	12	A	N	P	I	L	E	A	219
Q92888	67	3	Y	P	L	L	L	Q	S	573
Q96MU7	67	3	N	K	R	I	V	S	T	86
Q9D0I9	67	12	P	L	T	I	V	K	S	377
Q9D1R9	67	12	Q	K	H	V	S	R	A	76
Q9JIX8	67	12	I	S	V	V	S	A	T	829
Q9QUM9	67	12	L	F	K	I	T	E	S	74
Q9QWV9	67	12	A	F	E	F	V	H	S	683
Q9R0E2	67	12	P	R	F	W	T	F	E	264
P04908	68	3	K	T	R	S	S	R	A	21
P0C0S8	68	3	K	T	R	S	S	R	A	21
P16104	68	3	K	S	R	S	S	R	A	21
P20671	68	3	K	T	R	S	S	R	A	21
P37804	68	12	N	R	G	A	S	Q	A	187
Q16777	68	3	K	S	R	S	S	R	A	21
Q6FI13	68	3	K	S	R	S	S	R	A	21
Q7L7L0	68	3	K	S	R	S	S	R	A	21
Q8IUE6	68	3	K	S	R	S	S	R	A	21
Q92835	68	3	T	P	V	S	S	Q	A	1113
Q93077	68	3	K	S	R	S	S	R	A	21
Q96KK5	68	3	K	T	R	S	S	R	A	21
Q96QV6	68	3	K	S	R	S	S	R	A	21
Q99878	68	3	K	T	R	S	S	R	A	21
Q9BTM1	68	3	K	S	R	S	S	R	A	21
A5A3E0	69	3	G	M	C	K	A	G	F	720
P0CG38	69	3	G	M	C	K	A	G	F	720
P0CG39	69	3	G	M	C	K	A	G	F	683
P60709	69	3	G	M	C	K	A	G	F	20
P60710	69	12	G	M	C	K	A	G	F	20
P62736	69	3	G	L	C	K	A	G	F	22
P62737	69	12	G	L	C	K	A	G	F	22
P63260	69	12	G	M	C	K	A	G	F	20
P63261	69	3	G	M	C	K	A	G	F	20
P63267	69	3	G	L	C	K	A	G	F	21
P63268	69	12	G	L	C	K	A	G	F	21
P68032	69	3	G	L	V	K	A	G	F	22
P68033	69	12	G	L	V	K	A	G	F	22
P68133	69	3	G	L	V	K	A	G	F	22
P68134	69	12	G	L	V	K	A	G	F	22
Q6S8J3	69	3	G	M	C	K	A	G	F	720
A5A3E0	70	3	G	D	D	A	P	R	A	728
O08784	70	12	S	T	Y	A	L	R	T	904
P06746	70	3	P	S	A	A	R	K	F	113
P09012	70	3	T	P	A	T	K	K	A	123
P0CG38	70	3	G	D	D	A	P	R	A	728
P12270	70	3	G	L	G	M	Y	E	T	2195
P13639	70	3	D	S	L	V	C	K	A	42
P14868	70	3	P	L	Q	L	D	D	A	158
P15153	70	3	T	Q	R	G	L	K	T	166
P25205	70	3	Q	Y	A	Y	F	K	K	655
P27694	70	3	E	N	C	M	Y	Q	A	479
P42932	70	12	V	Y	R	N	I	Q	A	34
P46013	70	3	T	K	M	P	C	E	S	1374
P46013	70	3	A	K	V	A	C	K	S	1616
P46013	70	3	T	K	I	P	C	K	S	2826
P46013	70	3	E	K	K	P	M	K	T	3126
P60709	70	3	G	D	D	A	P	R	A	28
P60710	70	12	G	D	D	A	P	R	A	28
P60763	70	3	T	Q	R	G	L	K	T	166
P61024	70	3	H	I	L	L	F	R	R	70
P62736	70	3	G	D	D	A	P	R	A	30
P62737	70	12	G	D	D	A	P	R	A	30
P63000	70	3	T	Q	R	G	L	K	T	166
P63260	70	12	G	D	D	A	P	R	A	28
P63261	70	3	G	D	D	A	P	R	A	28
P63267	70	3	G	D	D	A	P	R	A	29
P63268	70	12	G	D	D	A	P	R	A	29
P68032	70	3	G	D	D	A	P	R	A	30
P68033	70	12	G	D	D	A	P	R	A	30
P68133	70	3	G	D	D	A	P	R	A	30
P68134	70	12	G	D	D	A	P	R	A	30
Q08093	70	12	V	D	I	G	V	K	Y	145
Q14847	70	3	N	L	R	L	K	Q	Q	76
Q15233	70	3	R	K	A	L	D	R	C	207
Q61545	70	12	S	Q	A	P	S	Q	Y	253
Q61792	70	12	N	L	R	L	K	Q	Q	76
Q62189	70	12	T	P	A	A	K	K	A	129
Q6S8J3	70	3	G	D	D	A	P	R	A	728
Q7TPM1	70	12	M	L	P	A	F	M	C	286
Q8TCF1	70	3	R	M	A	A	T	Q	K	112
Q96QH2	70	3	R	G	P	P	R	K	F	404
Q9BYX7	70	3	G	D	D	A	P	Q	A	28
Q9H1E3	70	3	N	K	K	M	V	K	K	158
Q9H501	70	3	K	T	K	A	M	E	K	787
Q9JHE7	70	12	P	E	R	W	T	K	Y	161
Q9Y2W1	70	3	R	S	P	A	L	K	S	252
A5A3E0	71	3	D	D	A	P	R	A	V	729
P0CG38	71	3	D	D	A	P	R	A	V	729
P60709	71	3	D	D	A	P	R	A	V	29
P62736	71	3	D	D	A	P	R	A	V	31
P63261	71	3	D	D	A	P	R	A	V	29
P63267	71	3	D	D	A	P	R	A	V	30
P68032	71	3	D	D	A	P	R	A	V	31
P68133	71	3	D	D	A	P	R	A	V	31
Q62523	71	12	Q	R	Q	S	V	A	V	371
Q6S8J3	71	3	D	D	A	P	R	A	V	729
Q8WWM7	71	3	T	K	P	L	L	S	V	674
Q9BYX7	71	3	D	D	A	P	Q	A	V	29
A5A3E0	72	3	D	A	P	R	A	V	F	730
O15144	72	3	T	R	M	R	A	K	T	269
P0CG38	72	3	D	A	P	R	A	V	F	730
P55884	72	3	S	D	S	R	A	Q	A	122
P60709	72	3	D	A	P	R	A	V	F	30
P62736	72	3	D	A	P	R	A	V	F	32
P63261	72	3	D	A	P	R	A	V	F	30
P63267	72	3	D	A	P	R	A	V	F	31
P68032	72	3	D	A	P	R	A	V	F	32
P68133	72	3	D	A	P	R	A	V	F	32
Q6S8J3	72	3	D	A	P	R	A	V	F	730
Q8CI95	72	12	G	A	P	E	A	Q	C	333
Q8NC51	72	3	S	A	A	Q	A	A	A	58
Q922D4	72	12	E	P	A	E	A	K	C	814
Q96C01	72	3	A	Q	A	Q	A	L	V	67
Q96CT7	72	3	R	R	M	R	A	A	F	172
Q9BYX7	72	3	D	A	P	Q	A	V	F	30
P0CG38	73	3	E	E	H	P	I	L	L	804
P0CG39	73	3	E	E	H	P	I	L	L	767
P60709	73	3	E	E	H	P	V	L	L	104
P60710	73	12	E	E	H	P	V	L	L	104
P62736	73	3	E	E	H	P	T	L	L	106
P62737	73	12	E	E	H	P	T	L	L	106
P63260	73	12	E	E	H	P	V	L	L	104
P63261	73	3	E	E	H	P	V	L	L	104
P63267	73	3	E	E	H	P	T	L	L	105
P63268	73	12	E	E	H	P	T	L	L	105
P68032	73	3	E	E	H	P	T	L	L	106
P68033	73	12	E	E	H	P	T	L	L	106
P68133	73	3	E	E	H	P	T	L	L	106
P68134	73	12	E	E	H	P	T	L	L	106
Q14687	73	3	A	L	E	P	S	F	L	408
Q6S8J3	73	3	E	E	H	P	I	L	L	804
Q9BYX7	73	3	E	E	H	P	I	L	L	104
O75643	74	3	I	D	E	M	V	G	I	99
P04075	74	3	K	G	G	V	V	G	I	106
P08238	74	3	I	K	L	G	L	G	I	689
P08708	74	3	R	G	P	V	R	G	I	68
P09874	74	3	A	S	Q	L	K	G	F	183
P0CW22	74	3	R	G	P	V	R	G	I	68
P10126	74	12	K	Q	L	I	V	G	V	151
P23528	74	3	K	K	K	L	T	G	I	130
P35579	74	3	V	S	H	L	L	G	I	379
P35749	74	3	V	C	H	L	M	G	I	386
P43243	74	3	R	I	P	N	R	G	I	583
P46779	74	3	A	A	D	G	K	G	V	59
P52209	74	3	D	L	K	A	K	G	I	120
P52272	74	3	E	G	I	G	F	G	I	342
P60710	74	12	R	P	R	H	Q	G	V	42
P62737	74	12	R	P	R	H	Q	G	V	44
P62917	74	3	H	G	Y	I	K	G	I	43
P63241	74	3	D	F	Q	L	I	G	I	93
P63260	74	12	R	P	R	H	Q	G	V	42
P63268	74	12	R	P	R	H	Q	G	V	43
P68033	74	12	R	P	R	H	Q	G	V	44
P68134	74	12	R	P	R	H	Q	G	V	44
P68363	74	3	W	Y	V	G	E	G	M	412
P68366	74	3	W	Y	V	G	E	G	M	412
Q13748	74	3	W	Y	V	G	E	G	M	412
Q14203	74	3	T	G	K	W	V	G	V	59
Q14847	74	3	K	N	K	G	K	G	F	97
Q6PEY2	74	3	W	Y	V	G	E	G	M	412
Q71U36	74	3	W	Y	V	G	E	G	M	412
Q8BGT6	74	12	L	H	P	W	Y	G	I	475
Q8TD26	74	3	G	G	G	G	T	G	V	91
Q9BQE3	74	3	W	Y	V	G	E	G	M	412
Q9NY65	74	3	W	Y	V	G	E	G	M	412
Q9UBB4	74	3	P	A	R	L	S	G	V	13
Q9UMS4	74	3	L	G	E	L	V	G	M	167
Q9Y520	74	3	K	A	F	G	S	G	I	2666
Q9Z2X1	74	12	A	R	R	Y	I	G	I	221
A6NKT7	75	3	P	C	G	K	I	A	V	1493
P05114	75	3	A	K	P	K	K	A	A	39
P0DJD0	75	3	P	C	G	K	I	A	V	1477
P0DJD1	75	3	P	C	G	K	I	A	V	1485
P47809	75	12	K	A	L	K	L	N	F	45
P49792	75	3	P	C	G	K	I	A	V	2468
Q13409	75	3	D	Q	K	K	E	A	V	43
Q15785	75	3	K	D	Y	K	S	S	F	280
Q6IBS0	75	3	H	A	F	K	Q	A	F	322
Q7Z3J3	75	3	P	C	G	K	I	A	V	1493
Q8WYP5	75	3	E	P	I	K	V	A	I	1667
Q91YR1	75	12	H	A	H	K	Q	S	F	322
Q9Z0P5	75	12	H	A	F	K	Q	A	F	322
O15042	76	3	D	A	H	M	D	A	S	33
O89086	76	12	S	F	G	P	I	S	E	33
O94804	76	3	D	R	S	L	Q	T	T	390
P06454	76	3	D	A	A	V	D	T	S	8
P08107	76	3	A	L	N	P	Q	N	T	65
P09651	76	3	_	_	M	S	K	S	E	4
P11021	76	3	T	S	N	P	E	N	T	90
P11142	76	3	A	M	N	P	T	N	T	65
P14873	76	12	K	S	K	P	L	A	A	2265
P17066	76	3	A	L	N	P	H	N	T	67
P34931	76	3	A	M	N	P	Q	N	T	67
P46821	76	3	K	S	K	P	L	A	A	2269
P48741	76	3	A	L	N	P	H	N	T	67
P52272	76	3	F	G	G	S	F	A	G	635
P52298	76	3	A	L	R	S	D	S	Y	13
P53999	76	3	T	S	R	A	L	S	S	50
P54727	76	3	A	E	T	P	V	A	T	158
P60824	76	12	K	Y	G	Q	I	S	E	33
P61978	76	3	I	P	K	D	L	A	G	399
P62858	76	12	K	V	L	G	R	T	G	21
Q13263	76	3	V	L	M	A	L	A	E	582
Q14103	76	3	G	Y	G	D	Y	S	N	333
Q15365	76	3	Y	Q	P	M	P	A	S	188
Q32MZ4	76	3	L	Q	F	Q	F	A	E	235
Q501J7	76	12	P	K	R	P	L	S	S	174
Q5SSZ5	76	12	F	Q	Q	V	F	A	S	918
Q6A065	76	12	G	V	S	L	R	S	T	622
Q86UP2	76	3	M	Q	S	S	F	T	S	1183
Q8BG05	76	12	G	F	V	T	Y	S	C	84
Q9UKV3	76	3	E	K	E	M	K	T	T	363
O15212	77	3	A	T	V	G	K	R	L	79
O60506	77	3	N	R	G	F	C	F	L	290
O76003	77	3	H	A	A	P	C	M	L	147
P04075	77	3	R	R	F	Y	R	Q	L	61
P06733	77	3	M	Q	E	F	M	I	L	170
P08238	77	3	L	D	S	G	K	E	L	70
P09411	77	12	K	L	T	L	D	K	L	11
P09651	77	3	P	E	Q	L	R	K	L	15
P09874	77	3	I	S	Y	L	K	K	L	347
P11103	77	12	I	S	Y	L	K	K	L	347
P13984	77	3	Y	M	R	L	K	R	L	129
P14618	77	3	L	E	H	M	C	R	L	32
P31146	77	3	G	G	A	F	L	V	L	61
P33176	77	3	L	H	N	L	R	K	L	801
P46013	77	3	G	T	P	V	E	K	L	1927
P46013	77	3	E	T	P	V	Q	K	L	2410
P52480	77	12	L	E	H	M	C	R	L	32
P61221	77	3	A	I	V	C	Q	Q	L	203
P61254	77	3	K	V	V	I	T	R	L	108
P62857	77	3	V	R	E	G	D	V	L	55
P97855	77	12	F	R	G	A	V	R	L	405
Q13442	77	3	T	K	K	V	T	Q	L	98
Q15637	77	3	R	A	Y	I	V	Q	L	55
Q32P51	77	3	P	E	Q	L	R	K	L	15
Q58FF7	77	3	L	D	S	G	K	E	L	70
Q7TNV0	77	12	K	K	K	V	E	R	L	69
Q7Z5H3	77	3	K	K	K	Y	I	M	L	651
Q80T69	77	12	D	E	Q	L	C	R	L	319
Q96DI7	77	3	K	R	K	G	P	E	L	11
Q9BQ04	77	3	_	_	_	M	V	K	L	3
Q9BWF3	77	3	_	_	_	M	V	K	L	3
Q9CQM9	77	12	H	A	A	P	C	M	L	149
Q9NYV4	77	3	S	I	S	P	V	R	L	388
Q9UKV3	77	3	A	P	C	I	Y	W	L	1226
Q9UNX3	77	3	K	V	V	I	T	R	L	108
Q9Y6A5	77	3	R	S	G	P	V	K	L	337
P11021	78	3	E	P	T	A	A	A	I	206
P11142	78	3	E	P	T	A	A	A	I	180
P14824	78	12	_	_	_	M	A	K	I	3
P15311	78	3	A	E	Y	T	A	K	I	427
P20029	78	12	E	P	T	A	A	A	I	207
P78371	78	3	V	D	S	T	A	K	V	263
Q13330	78	3	S	L	T	P	A	K	V	567
Q14C86	78	3	L	S	A	Q	A	Q	V	1027
Q99M31	78	12	G	C	T	S	A	C	V	14
Q9Y295	78	3	S	S	T	L	A	K	I	7
O35350	79	12	L	I	T	P	V	Y	C	10
O88811	79	12	V	Q	P	P	Y	L	S	447
P06744	79	3	Q	Q	G	D	M	E	S	358
P08107	79	3	S	C	V	G	V	F	Q	21
P11142	79	3	S	C	V	G	V	F	Q	21
P22626	79	3	L	R	D	Y	F	E	E	133
P26883	79	12	N	K	P	F	K	F	T	49
P28072	79	3	T	I	M	A	V	Q	F	41
P34931	79	3	S	C	V	G	V	F	Q	23
P51991	79	3	L	R	D	Y	F	E	K	147
P54652	79	3	S	C	V	G	V	F	Q	22
P61978	79	3	T	F	P	N	T	E	T	14
P98078	79	12	R	E	N	P	F	L	T	256
Q00688	79	3	E	A	L	L	T	M	S	182
Q08093	79	12	H	C	T	I	S	L	Q	208
Q08093	79	12	N	S	S	M	S	L	Q	247
Q14839	79	3	K	K	E	V	M	L	Q	1674
Q4KMM3	79	12	S	C	H	S	K	K	A	303
Q60692	79	12	T	I	M	A	V	Q	F	40
Q6PGH2	79	12	K	D	H	V	L	L	C	117
Q80VJ2	79	12	N	D	P	P	Q	F	S	33
Q810A7	79	12	Q	P	T	P	I	Q	C	280
Q86V81	79	3	L	K	A	M	K	Q	Y	165
Q8K136	79	12	L	S	S	L	K	L	F	74
Q8WU90	79	3	A	V	T	H	Q	V	K	50
Q925J9	79	12	S	Q	S	P	L	L	T	958
Q96AE4	79	3	V	K	M	V	M	I	Q	222
Q9DAW9	79	12	Q	T	T	I	S	L	Q	206
Q9EPQ8	79	12	Q	A	Q	M	F	Q	N	39
Q9R1T2	79	12	T	K	V	A	K	V	S	188
Q9UBE0	79	3	T	K	V	A	K	V	S	184
Q9WU42	79	12	R	P	S	P	L	L	A	124
P08107	80	3	Q	H	G	K	V	E	I	27
P11142	80	3	Q	H	G	K	V	E	I	27
P16627	80	12	Q	H	G	K	V	E	I	29
P17156	80	12	Q	H	G	K	V	E	I	28
P17879	80	12	Q	H	G	K	V	E	I	27
P18124	80	3	E	E	K	K	K	E	V	10
P20357	80	12	K	Q	A	K	D	K	V	1531
P22090	80	3	A	A	P	K	H	W	M	18
P22234	80	3	L	Q	S	K	D	Q	I	38
P29401	80	3	I	Q	S	K	K	K	I	283
P34931	80	3	Q	H	G	K	V	E	I	29
P54652	80	3	Q	H	G	K	V	E	I	28
P62701	80	3	A	A	P	K	H	W	M	18
P63017	80	12	Q	H	G	K	V	E	I	27
Q16543	80	3	G	F	S	K	S	M	V	128
Q3V1H1	80	12	D	N	K	K	M	Q	M	154
Q61696	80	12	Q	H	G	K	V	E	I	27
Q8CG48	80	12	V	L	F	K	T	K	F	1160
Q8TD47	80	3	A	A	P	K	H	W	M	18
Q8TDN6	80	3	Y	R	E	K	Q	Q	V	282
Q9DCL9	80	12	L	Q	S	K	D	Q	I	38
P08107	81	3	R	T	T	P	S	Y	V	41
P11142	81	3	R	T	T	P	S	Y	V	41
P16627	81	12	R	T	T	P	S	Y	V	43
P17066	81	3	R	T	T	P	S	Y	V	43
P17156	81	12	R	T	T	P	S	Y	V	42
P17879	81	12	R	T	T	P	S	Y	V	41
P34931	81	3	R	T	T	P	S	Y	V	43
P48741	81	3	R	T	T	P	S	Y	V	43
P54652	81	3	R	T	T	P	S	Y	V	42
P63017	81	12	R	T	T	P	S	Y	V	41
Q61696	81	12	R	T	T	P	S	Y	V	41
O08784	82	12	P	A	Q	A	K	A	S	223
O14745	82	3	S	R	E	A	L	A	E	274
O15355	82	3	A	G	P	S	C	S	S	242
O54916	82	12	T	V	R	T	V	A	S	260
O60832	82	3	A	P	Q	V	V	A	E	439
P07437	82	3	I	S	V	Y	Y	N	E	52
P08113	82	12	L	R	E	L	I	S	N	106
P09651	82	3	G	F	G	F	V	T	Y	61
P11499	82	12	L	R	E	L	I	S	N	45
P26358	82	3	R	R	V	G	M	A	D	123
P27797	82	3	E	T	W	G	V	T	K	350
P49312	82	12	G	F	G	F	V	T	Y	61
P68371	82	3	I	N	V	Y	Y	N	E	52
Q3THK3	82	12	S	S	T	L	R	A	A	403
Q61033	82	12	A	A	R	L	V	S	A	304
Q86UP2	82	3	Y	I	P	L	M	D	N	238
Q8BP67	82	12	F	Q	R	A	I	T	G	83
Q8CH25	82	12	A	G	A	V	V	A	S	10
Q8K298	82	12	A	S	S	P	V	T	A	296
Q8K310	82	12	G	I	G	L	L	A	A	30
Q8R1G6	82	12	H	P	G	C	Y	T	C	309
Q8VEK3	82	12	Q	S	Q	P	P	A	A	161
Q99729	82	3	G	F	I	L	F	K	D	118
Q9CQW9	82	12	S	Q	A	F	I	T	A	10
P05455	83	3	I	G	C	L	L	K	F	235
P06733	83	3	A	S	A	G	I	Q	V	314
P10126	83	12	L	Q	D	V	Y	K	I	255
P11586	83	3	K	P	N	G	R	K	V	251
P15116	83	12	W	N	A	A	Y	R	I	421
P17182	83	12	A	S	A	G	I	Q	V	314
P32067	83	12	M	G	C	L	L	K	F	234
P35637	83	3	G	P	G	G	S	H	M	463
P62631	83	12	L	Q	D	V	Y	K	I	255
P62753	83	3	K	G	Y	V	V	R	I	51
P68104	83	3	L	Q	D	V	Y	K	I	255
P70362	83	12	G	G	R	F	I	A	F	292
P81122	83	12	G	R	P	Y	R	R	V	554
Q05639	83	3	L	Q	D	V	Y	K	I	255
Q15233	83	3	G	K	G	I	V	E	F	194
Q5VTE0	83	3	L	Q	D	V	Y	K	I	255
Q65Z40	83	12	N	S	K	C	S	H	V	121
Q69ZI1	83	12	A	K	V	L	L	H	M	583
Q8BJF9	83	12	D	E	I	G	I	E	I	173
Q8CH25	83	12	V	N	R	I	V	Q	M	1006
Q922D8	83	12	K	P	N	G	R	K	V	251
Q92890	83	3	G	G	R	F	V	A	F	292
Q96AE4	83	3	N	E	Y	G	S	R	I	271
Q99K48	83	12	G	K	G	I	V	E	F	196
Q9NWH9	83	3	I	N	R	I	V	Q	I	1009
Q9QYJ0	83	12	N	V	L	C	S	A	C	145
Q9Y4H2	83	3	G	R	S	Y	R	R	V	558
O70318	84	12	K	P	A	L	K	S	S	152
O88342	84	12	H	N	K	V	I	N	S	150
O94906	84	3	A	G	S	L	F	S	S	90
P08238	84	3	M	G	Y	M	M	A	K	622
P10711	84	12	Q	T	D	L	F	T	C	262
P13796	84	3	T	E	N	L	M	A	T	59
P14618	84	3	K	P	V	I	C	A	T	327
P16989	84	3	V	F	V	H	Q	T	A	121
P22626	84	3	V	R	K	A	L	S	R	189
P23246	84	3	G	V	F	L	L	T	T	439
P23246	84	3	V	F	L	L	T	T	T	440
P23588	84	3	K	V	D	G	M	N	A	534
P26038	84	3	L	K	T	A	M	S	T	468
P27546	84	12	D	L	L	F	V	S	S	156
P31942	84	3	Y	G	G	Y	N	N	Y	158
P31949	84	3	E	L	A	A	F	T	K	51
P35269	84	3	S	A	L	F	M	A	K	364
P54577	84	3	K	K	L	A	S	A	A	339
P54727	84	3	G	S	G	H	M	N	Y	358
P62633	84	3	E	Q	C	C	Y	N	C	100
P62805	84	3	I	R	D	A	V	T	Y	72
P62888	84	3	_	_	_	M	V	A	A	3
P67809	84	3	V	F	V	H	Q	T	A	89
P78347	84	3	A	Q	V	A	M	S	T	7
Q05519	84	3	Q	S	L	I	S	A	A	235
Q06830	84	3	H	L	A	W	V	N	T	89
Q13263	84	3	D	D	P	Y	S	S	A	460
Q14103	84	3	A	K	A	M	K	T	K	177
Q14697	84	3	R	S	N	F	K	T	C	40
Q15019	84	3	G	Y	V	G	F	A	N	21
Q16543	84	3	S	K	S	M	V	N	T	130
Q3TGF2	84	12	G	L	A	P	Q	N	K	49
Q5T1J5	84	3	A	P	Q	M	R	A	A	24
Q6UX04	84	3	K	R	E	L	L	A	A	329
Q7Z6Z7	84	3	S	P	E	F	L	A	A	3023
Q8K4R9	84	12	Q	P	V	L	F	T	S	200
Q8NI27	84	3	D	E	K	F	K	T	T	1344
Q96B97	84	3	K	L	P	A	T	T	A	252
Q96QH2	84	3	E	F	K	A	L	S	K	366
Q96RL1	84	3	A	E	S	L	N	S	C	120
Q99439	84	3	P	S	Y	G	L	S	A	15
Q9NY12	84	3	G	R	G	G	F	N	K	59
Q9Y2W1	84	3	R	K	H	G	L	A	H	692
Q9Y2X3	84	3	K	S	E	V	K	T	Y	427
Q9Y6H1	84	3	A	P	Q	M	R	A	A	24
O88569	85	12	S	R	S	G	R	G	G	204
O95456	85	3	A	A	T	F	F	G	E	7
P06733	85	3	G	I	Q	V	V	G	D	317
P09104	85	3	G	I	Q	I	V	G	D	317
P13929	85	3	N	I	Q	I	V	G	D	317
P22626	85	3	G	Y	N	G	Y	G	G	248
P51991	85	3	K	K	I	F	V	G	G	131
P52566	85	3	K	K	T	L	L	G	D	54
P62826	85	3	P	I	V	L	C	G	N	121
P68363	85	3	V	H	W	Y	V	G	E	410
P68366	85	3	V	H	W	Y	V	G	E	410
Q04447	85	12	D	T	A	A	V	G	G	331
Q13748	85	3	V	H	W	Y	V	G	E	410
Q60598	85	12	S	V	R	G	F	G	G	122
Q60598	85	12	Y	V	K	G	F	G	G	233
Q60598	85	12	A	S	H	G	Y	G	G	85
Q6PEY2	85	3	V	H	W	Y	V	G	E	410
Q71U36	85	3	V	H	W	Y	V	G	E	410
Q9BQE3	85	3	V	H	W	Y	V	G	E	410
Q9NY65	85	3	V	H	W	Y	V	G	E	410
P08865	86	3	Q	R	A	V	L	K	F	89
P14206	86	12	Q	R	A	V	L	K	F	89
P48643	86	3	L	K	S	H	I	M	A	39
P70670	86	12	T	Q	Q	A	Q	L	A	2025
Q13765	86	3	T	Q	Q	A	Q	L	A	53
Q14566	86	3	_	_	_	M	D	L	A	3
Q15910	86	3	L	E	G	A	K	E	F	333
Q3UHJ0	86	12	S	T	Q	L	L	Q	A	655
Q60817	86	12	T	Q	Q	A	Q	L	A	53
Q8BG32	86	12	T	E	A	L	K	C	V	289
Q8K124	86	12	R	I	H	L	K	E	V	162
Q91VR2	86	12	T	K	S	M	K	M	V	50
Q9CSN1	86	12	K	S	V	S	Q	K	V	158
Q9JJ28	86	12	A	S	P	A	T	V	A	410
O08553	87	12	T	K	V	M	S	K	S	258
O60664	87	3	H	I	K	T	V	C	D	60
P04075	87	3	P	G	K	G	I	L	A	31
P05114	87	3	E	A	K	P	K	K	A	38
P08865	87	3	R	A	V	L	K	F	A	90
P11388	87	3	N	V	T	V	K	K	T	1418
P13020	87	12	R	K	A	A	L	K	T	358
P14206	87	12	R	A	V	L	K	F	A	90
P25398	87	3	L	A	R	G	I	R	E	36
P26038	87	3	R	D	E	S	K	K	T	538
P46821	87	3	T	T	A	A	V	M	A	809
P49411	87	3	G	C	I	L	V	V	A	151
P49588	87	3	M	A	K	L	S	R	A	68
P52701	87	3	I	L	R	A	M	Q	R	177
P57724	87	12	A	Y	T	A	K	M	A	386
P62269	87	3	A	H	V	V	L	R	K	46
P63323	87	12	L	A	R	G	I	R	E	36
P70349	87	12	M	I	V	G	K	K	C	83
P97386	87	12	V	T	S	P	V	K	G	214
Q01320	87	12	T	V	G	V	K	K	T	1414
Q4G0J3	87	3	Q	K	D	I	I	K	E	322
Q62188	87	12	T	K	V	M	S	K	S	258
Q6NZJ6	87	12	P	E	G	L	R	K	A	1208
Q7TSC1	87	12	E	E	F	P	T	L	Q	173
Q8BGQ7	87	12	M	A	K	L	S	R	A	68
Q8IYB3	87	3	D	K	G	G	K	M	A	473
Q99497	87	3	A	Q	N	L	S	E	S	84
Q9ERG0	87	12	A	K	V	G	V	L	A	502
Q9JIF0	87	12	T	G	I	L	C	M	F	104
Q9NQP4	87	3	A	A	T	M	K	K	A	7
Q9NYF8	87	3	K	E	Q	Y	F	K	S	622
Q9Y490	87	3	M	L	R	A	C	K	E	2220
P08865	88	3	A	V	L	K	F	A	A	91
P14206	88	12	A	V	L	K	F	A	A	91
P35831	88	12	H	A	I	K	I	K	S	464
P59328	88	12	P	R	S	K	Q	A	S	964
Q69Z69	88	12	D	I	R	K	L	K	A	252
Q8IYB3	88	3	K	G	G	K	M	A	A	474
Q9UNZ5	88	3	A	K	S	K	T	A	A	19
O08539	89	12	E	T	F	S	A	T	V	496
O95295	89	3	G	A	G	S	A	A	V	8
P08865	89	3	V	L	K	F	A	A	A	92
P14206	89	12	V	L	K	F	A	A	A	92
P83741	89	12	G	H	V	T	A	T	S	1843
Q14697	89	3	S	K	D	P	A	E	G	195
Q3U3E2	89	12	S	P	T	V	A	T	Q	107
Q62504	89	12	T	T	G	T	A	A	V	2736
Q70FJ1	89	12	I	E	S	L	A	S	S	2462
Q7TPD0	89	12	G	T	V	A	A	A	A	13
Q8C2Q3	89	12	S	Y	G	A	A	A	A	502
Q8CG79	89	12	L	P	I	A	A	T	S	537
Q92841	89	3	S	S	Y	T	A	Q	E	653
Q9EQQ9	89	12	G	A	G	A	A	A	V	49
A2AJI0	90	12	A	S	I	R	P	R	L	452
B2RY56	90	12	I	G	L	S	L	K	L	669
O08583	90	12	R	P	M	N	I	Q	L	178
P04792	90	3	R	A	L	S	R	Q	L	80
P14602	90	12	R	A	L	N	R	Q	L	84
P23198	90	12	G	T	K	R	K	S	L	93
P47713	90	12	S	R	C	S	V	S	L	728
P53999	90	3	G	E	T	S	R	A	L	48
Q13185	90	3	G	T	K	R	K	S	L	93
Q7Z4S6	90	3	G	K	V	T	R	K	L	851
Q86V81	90	3	R	P	M	N	I	Q	L	179
Q9JM96	90	12	S	K	L	P	K	S	L	136
A2CG63	91	12	S	A	D	E	C	L	Q	835
O75122	91	3	S	A	M	R	V	L	N	592
P04792	91	3	A	L	S	R	Q	L	S	81
P09651	91	3	E	Q	L	R	K	L	F	16
P14602	91	12	A	L	N	R	Q	L	S	85
P21981	91	12	S	I	N	R	S	L	V	420
P22626	91	3	E	Q	F	R	K	L	F	23
P26885	91	3	E	G	K	R	K	L	Q	31
P51991	91	3	E	Q	L	R	K	L	F	37
P60174	91	3	A	P	S	R	K	F	F	44
P62270	91	12	K	Y	S	Q	V	L	A	99
P97310	91	12	L	R	K	E	S	M	A	755
Q14103	91	3	E	K	I	R	E	Y	F	201
Q32P51	91	3	E	Q	L	R	K	L	F	16
Q5SV85	91	12	S	H	K	R	S	L	S	1066
Q6NZF1	91	12	L	G	K	R	K	L	S	288
Q8BQ30	91	12	S	R	D	R	R	L	V	155
Q9BVL2	91	3	L	G	Y	R	K	M	F	423
O00425	92	3	I	R	N	I	T	K	Q	223
O43390	92	3	E	K	Q	G	S	K	V	114
P08113	92	12	A	K	E	G	V	K	F	597
P14625	92	3	A	K	E	G	V	K	F	597
P68431	92	3	L	R	E	I	R	R	Y	54
P84243	92	3	L	R	E	I	R	R	Y	54
Q16695	92	3	L	R	E	I	R	R	Y	54
Q6NXT2	92	3	L	R	E	I	R	R	Y	53
Q71DI3	92	3	L	R	E	I	R	R	Y	54
Q9GZY6	92	3	K	D	K	L	L	Q	F	82
[truncated: 4,524 more rows]
